# Supplementary material for: Kidney injury in response to crystallization of calcium oxalate leads to rearrangement of the intrarenal T cell receptor delta immune repertoire
Source: J Transl Med. 2019 Aug 22;17:278. doi: 10.1186/s12967-019-2022-0 (PMC6704580; doi:10.1186/s12967-019-2022-0)
Supplement: Supplementary file 1 — Additional file 1. Comparison of TRDV and TRDJ usage. [file 12967_2019_2022_MOESM1_ESM.xlsx]

## Sheet: V gene
Gene	C1	C2	C3	C4	C5	G1	G2	G3	G4	G5	t.test.p	p.adj.fdr	log2FC	sig
TRDV8	0	0.00072777	0	0	0	0	0	0	0	0	0.373901	0.712766	-10	no
TRDV4	0.00273414	0	0	0	0.0029644	0.0248346	0.0223306	1.8139e-05	0.0106915	0.0158049	0.0365395	0.475013	3.6926	up
TRDV2-1	4.48219e-05	0	0.00494924	2.89292e-05	2.17971e-05	0.00512204	1.75693e-05	1.8139e-05	0.000158627	0	0.970311	0.970311	0.0756475	no
TRDV5	79.4797	0.00748297	0.00494924	0.0066248	0.00459918	59.4783	35.179	44.8919	53.7185	48.1999	0.111405	0.712766	1.60274	no
TRDV6-2	0.000448219	0.000466519	1.95622e-05	0.00127289	0.0481715	0.0043303	0.0510564	9.06952e-05	0.000951764	0.000704177	0.924233	0.970311	0.181518	no
TRDV6D-1	12.1404	0.00255653	1.71308	0.00101252	0.921165	0.310538	0.00163394	0.0168693	1.36537	16.935	0.854182	0.970311	0.334104	no
TR/DV7	0.000112055	0.000130625	0.000117373	0.000144646	8.71882e-05	3.37718	0.281179	0.000707423	0.249299	10.6181	0.224875	0.712766	14.583	no
TRDV11	1.67764	0.547507	0.000195622	0.000289292	7.7514	0	0	0.989376	7.93137e-05	1.11774e-05	0.290432	0.712766	-3.33389	no
TRDV6-1	0.00688016	0.0616552	0.00866607	0	0.113606	0.020068	0	1.8139e-05	0.000555196	0.0658015	0.438625	0.712766	-1.1423	no
TRDV1	0.00047063	0.00102634	18.3356	0.000636443	0.000632115	0.000613998	0.000843326	6.59316	35.8479	0.000558871	0.562178	0.796829	1.21067	no
TRDV12	0.00401156	89.9362	0.0024844	0.00419474	0.00259385	3.87037	0.000210831	0.000163251	7.93137e-05	3.35323e-05	0.392907	0.712766	-4.53839	no
TRDV2-2	0.239304	0.00638199	76.3109	76.3453	67.3151	15.3607	58.3288	45.584	8.23909	0.00307379	0.412701	0.712766	-0.788251	no
TRDV6D-2	6.44824	9.43582	3.61907	23.6405	23.8396	17.5479	6.13495	1.92366	0.567299	24.1611	0.612945	0.796829	-0.412242	no

## Sheet: J gene
Gene	C1	C2	C3	C4	C5	G1	G2	G3	G4	G5	t.test.p	p.adj.fdr	log2FC	sig
TRDJ2	0.00289101	0.000130625	2.84149	2.89292e-05	0.00350933	0.105608	0.0317477	0.000362781	0.035945	6.6908	0.600677	0.600677	1.26917	no
TRDJ1	99.9971	99.9999	97.1585	100	99.9965	99.8944	99.9683	99.9996	99.9641	93.3092	0.600677	0.600677	-0.0117026	no
