# Supplementary material for: Kidney injury in response to crystallization of calcium oxalate leads to rearrangement of the intrarenal T cell receptor delta immune repertoire
Source: J Transl Med. 2019 Aug 22;17:278. doi: 10.1186/s12967-019-2022-0 (PMC6704580; doi:10.1186/s12967-019-2022-0)
Supplement: Supplementary file 2 — Additional file 2. Comparison of V–J and V–D–J usage. [file 12967_2019_2022_MOESM2_ESM.xlsx]

## Sheet: V-J combination
Gene	C1	C2	C3	C4	C5	G1	G2	G3	G4	G5	t.test.p	p.adj.fdr	log2FC	sig
TRDV8_TRDJ1	0	7.2777	0	0	0	0	0	0	0	0	0.373901	0.643317	-10	no
TRDV4_TRDJ2	27.1173	0	0	0	29.644	248.184	196.249	0	95.3351	123.51	0.0458418	0.643317	3.54664	up
TRDV4_TRDJ1	0.22411	0	0	0	0	0.161578	27.0567	0.18139	11.5798	34.5382	0.10411	0.643317	8.35774	no
TRDV2-1_TRDJ1	0.448219	0	49.4924	0.289292	0.217971	51.2204	0.175693	0.18139	1.58627	0	0.970311	0.970311	0.0756475	no
TRDV5_TRDJ2	0.448219	0	0	0	0	534.663	74.4938	0.18139	192.891	105.068	0.124549	0.643317	10.9832	no
TRDV5_TRDJ1	794796	74.8297	49.4924	66.248	45.9918	594249	351716	448918	536992	481894	0.111551	0.643317	1.6022	no
TRDV6-2_TRDJ2	0	0	0.195622	0	0	0	0	0	0	0.111774	0.721863	0.835842	-0.807483	no
TRDV6-2_TRDJ1	4.48219	4.66519	0	12.7289	481.715	43.303	510.564	0.906952	9.51764	6.93	0.924146	0.968153	0.181797	no
TRDV6D-1_TRDJ2	0	0	4.69493	0	0.217971	1.61578	0	0	4.91745	26.6023	0.33171	0.643317	2.75373	no
TRDV6D-1_TRDJ1	121404	25.5653	17126.1	10.1252	9211.43	3103.76	16.3394	168.693	13648.8	169323	0.854272	0.939699	0.333895	no
TRDV7_TRDJ2	0	0	0	0	0	13.5726	0.351386	0	0.475882	18.1074	0.169125	0.643317	10	no
TRDV7_TRDJ1	1.12055	1.30625	1.17373	1.44646	0.871882	33758.3	2811.44	7.07423	2492.51	106162	0.224894	0.643317	14.5827	no
TRDV11_TRDJ1	16776.4	5475.07	1.95622	2.89292	77514	0	0	9893.76	0.793137	0.111774	0.290432	0.643317	-3.33389	no
TRDV1_TRDJ2	0	0	1.17373	0	0	0	0	0	17.2904	0	0.404577	0.643317	3.88079	no
TRDV1_TRDJ1	4.7063	10.2634	183354	6.36443	6.32115	6.13998	8.43326	65931.6	358462	5.58871	0.562188	0.727537	1.21062	no
TRDV6-1_TRDJ1	68.8016	616.552	86.6607	0	1136.06	200.68	0	0.18139	5.55196	658.015	0.438625	0.643317	-1.1423	no
TRDV12_TRDJ2	0	0	0	0	0	9.37155	0	0	0	0	0.373901	0.643317	10	no
TRDV12_TRDJ1	40.1156	899362	24.844	41.9474	25.9385	38694.3	2.10831	1.63251	0.793137	0.335323	0.392903	0.643317	-4.53874	no
TRDV2-2_TRDJ2	0	0	34.2339	0	1.08985	139.442	33.0303	0	44.257	0	0.234215	0.643317	2.61719	no
TRDV2-2_TRDJ1	2393.04	63.8199	763075	763453	673150	153468	583255	455840	82346.7	30.7379	0.412613	0.643317	-0.788473	no
TRDV6D-2_TRDJ2	1.34466	1.30625	28374.6	0.289292	4.14144	109.227	13.3527	3.44642	4.28294	66634.6	0.617027	0.754145	1.23413	no
TRDV6D-2_TRDJ1	64481	94356.9	7816.09	236405	238392	175370	61336.1	19233.2	5668.71	174976	0.511963	0.703949	-0.55508	no

## Sheet: V-D-J combination
Gene	C1	C2	C3	C4	C5	G1	G2	G3	G4	G5	t.test.p	p.adj.fdr	log2FC	sig
TRDV4*01_TRDD2*01_TRDJ2*02	1.12286	0	0	0	0	1.13534	0.351681	0	0.659002	0.492872	0.330499	0.538592	1.23276	no
TRDV12*02_TRDD2*01_TRDJ2*01	0	0	0	0	0	8.43393	0	0	0	0	0.373901	0.538592	10	no
TRDV5*03_TRDD2*01_TRDJ1*01	794723	68.9115	81.4302	251.724	41.2796	594600	351761	304890	17659.4	359171	0.397181	0.538592	1.03384	no
TRDV12*02_TRDD1*01_TRDJ1*01	0.224571	0.765683	0.740275	0	0.436821	0.162191	0	0	0	0	0.0516923	0.538592	-3.74017	no
TRDV6D-2*04_TRDD1*01_TRDJ2*01	0	0	0.370137	0	0	0	0	0	0	0	0.373901	0.538592	-10	no
TRDV6D-2*03_TRDD2*01_TRDJ1*01	19.3131	68200.3	39.6047	30.5491	64463.9	12293.9	26629.1	20.3356	12.8505	206093	0.620782	0.690286	0.88432	no
TRDV12*01_TRDD1*01_TRDJ1*01	0	0.382841	0	0	0	0	0	0	0	0	0.373901	0.538592	-10	no
TRDV8*08_TRDD2*01_TRDJ1*01	0	7.46541	0	0	0	0	0	0	0	0	0.373901	0.538592	-10	no
TRDV6-2*02_TRDD2*01_TRDJ2*01	0	0	0	0	0	0	0	0	0	0.164291	0.373901	0.538592	10	no
TRDV7*01_TRDD1*01_TRDJ1*01	0	0	0	0	0	0.648764	0	0	1.48275	0.328581	0.148554	0.538592	10	no
TRDV5*01_TRDD2*01_TRDJ2*01	0	0	0	0	0	0	0	0	0.164751	1.31432	0.313216	0.538592	10	no
TRDV6D-2*05_TRDD2*01_TRDJ2*02	0	0	118.814	0	0	8.27174	0	0	0	358.318	0.539349	0.634929	1.62546	no
TRDV4*01_TRDD1*01_TRDJ2*01	0	0	0	0	0	0	0	0	0	0.492872	0.373901	0.538592	10	no
TRDV11*02_TRDD2*01_TRDJ1*01	16764.9	5603.84	0.740275	6.10982	158.785	0	0	0.996841	0.659002	0	0.237536	0.538592	-13.7323	no
TRDV6-2*02_TRDD2*01_TRDJ1*01	0	0	0	0	15.5072	2.10848	0	0	0	8.87169	0.806648	0.833537	-0.498033	no
TRDV2-2*02_TRDD1*01_TRDJ1*01	0.449143	0	0	0	0	0	0	169.264	0	0	0.375042	0.538592	8.55788	no
TRDV6D-1*04_TRDD1*01_TRDJ1*01	0	0	0.740275	0	0	0	0	0	0	0	0.373901	0.538592	-10	no
TRDV2-1*01_TRDD1*01_TRDJ1*01	0	0	0	0	0	0.324382	0	0	0	0	0.373901	0.538592	10	no
TRDV6D-2*02_TRDD2*01_TRDJ1*01	0	0	3.33124	0	3.49457	1.7841	0	0	0	1.8072	0.518952	0.62118	-0.926495	no
TRDV6D-1*06_TRDD2*01_TRDJ2*01	0	0	5.18192	0	0.218411	1.29753	0	0	1.97701	17.2505	0.424356	0.548126	1.92626	no
TRDV5*03_TRDD2*01_TRDJ2*01	0.449143	0	0	0	0	525.499	72.9739	0.199368	112.03	91.1813	0.160594	0.538592	10.802	no
TRDV4*01_TRDD2*01_TRDJ2*01	26.0503	0	0	0	29.7038	244.908	194.656	0	97.6971	179.734	0.0359869	0.538592	3.68481	up
TRDV6D-1*04_TRDD2*01_TRDJ1*01	93.4217	0	21.8381	0	8.2996	2.27067	0	0.199368	11.0383	238.879	0.630125	0.690286	1.03043	no
TRDV7*02_TRDD2*01_TRDJ1*01	0.449143	0.382841	0.370137	2.44393	0.218411	33031.3	12.133	5.18357	153.547	56335.2	0.19554	0.538592	14.4999	no
TRDV6-2*01_TRDD2*01_TRDJ1*01	4.49143	1.33995	0	53.7664	466.962	41.0343	510.29	0	0.164751	1.15003	0.970218	0.970218	0.06974	no
TRDV7*01_TRDD1*01_TRDJ2*01	0	0	0	0	0	0	0	0	0	0.164291	0.373901	0.538592	10	no
TRDV1*01_TRDD2*01_TRDJ2*02	0	0	0.370137	0	0	0	0	0	0	0	0.373901	0.538592	-10	no
TRDV6D-1*06_TRDD1*01_TRDJ1*01	47.8337	0	413.814	1.22196	9.17325	9.40708	0	0	3.29501	1.15003	0.317661	0.538592	-5.09074	no
TRDV6D-2*04_TRDD2*01_TRDJ2*01	0	0	31.8318	0	0	0	0	0	0	1.15003	0.389841	0.538592	-4.79072	no
TRDV5*03_TRDD2*01_TRDJ2*02	0	0	0	0	0	6.16326	0.703363	0	0.329501	13.3075	0.185147	0.538592	10	no
TRDV6D-1*05_TRDD2*01_TRDJ2*01	0	0	0.370137	0	0	0.162191	0	0	0	2.46436	0.408228	0.538592	2.82704	no
TRDV6D-2*03_TRDD2*01_TRDJ2*02	0	0	0	0	0	0.324382	0	0	0	14.9504	0.362448	0.538592	10	no
TRDV1*01_TRDD1*01_TRDJ1*01	0	0	61.0727	0	0	0	0	3.58863	18.4521	0	0.568226	0.660563	-1.47036	no
TRDV6D-1*06_TRDD2*01_TRDJ1*01	5588.91	1.91421	31842.6	10.9977	9161.45	3019.83	13.7156	183.02	123.892	247023	0.456181	0.558221	2.42544	no
TRDV11*01_TRDD2*01_TRDJ1*01	30.0926	7.27399	0	0	660.037	0	0	36.0856	0	0	0.367668	0.538592	-4.2725	no
TRDV6D-1*05_TRDD1*01_TRDJ2*01	0	0	0	0	0	0	0	0	0	0.492872	0.373901	0.538592	10	no
TRDV6-1*01_TRDD1*01_TRDJ1*01	0	0.765683	2.59096	0	0	116.94	0	0	0	0.164291	0.385683	0.538592	5.12463	no
TRDV6D-2*03_TRDD2*01_TRDJ2*01	0	0	3.33124	0	0	7.94736	0.703363	0	0	610.832	0.368692	0.538592	7.53886	no
TRDV2-2*01_TRDD2*01_TRDJ2*01	0	0	46.2672	0	0.655232	134.456	30.948	0	35.0919	0	0.296097	0.538592	2.09523	no
TRDV1*01_TRDD2*01_TRDJ2*01	0	0	0.740275	0	0	0	0	0	12.6858	0	0.400082	0.538592	4.09901	no
TRDV12*02_TRDD2*01_TRDJ1*01	3.81771	3092.59	10.734	21.9953	5.02344	38291.8	1.75841	1.79431	0.659002	0.492872	0.411183	0.538592	3.61106	no
TRDV2-2*01_TRDD2*01_TRDJ2*02	0	0	0.370137	0	0	3.5682	1.75841	0	0.823753	0	0.159048	0.538592	4.05454	no
TRDV6D-1*06_TRDD2*01_TRDJ2*02	0	0	0	0	0	0.162191	0	0	0	0	0.373901	0.538592	10	no
TRDV7*03_TRDD2*01_TRDJ1*01	0	0	0	0	0	12.8131	8.26451	0	0	86.7454	0.260823	0.538592	10	no
TRDV6D-1*02_TRDD2*01_TRDJ1*01	115349	15.1222	18.1367	12.2196	3.27616	11.029	0.879204	0.199368	13909.4	242.329	0.431393	0.549582	-3.02633	no
TRDV6D-2*01_TRDD1*01_TRDJ1*01	0	0	0	0	0	0	0	0	0.164751	0	0.373901	0.538592	10	no
TRDV6D-1*02_TRDD2*01_TRDJ2*01	0	0	0	0	0	0	0	0	1.97701	13.9647	0.306351	0.538592	10	no
TRDV11*03_TRDD1*01_TRDJ1*01	0	0	0	0	469.801	0	0	3.788	0	0	0.377384	0.538592	-6.95447	no
TRDV2-2*01_TRDD1*01_TRDJ1*01	26.724	0	16.6562	1.22196	8.95484	6.48764	0.703363	395.347	62.9347	0	0.342437	0.538592	3.11955	no
TRDV6D-2*05_TRDD1*01_TRDJ1*01	0.449143	0.765683	1.48055	873.704	1.9657	2.43286	0.175841	4.3861	12.8505	3.94297	0.382848	0.538592	-5.2065	no
TRDV5*03_TRDD1*01_TRDJ2*02	0	0	0	0	0	0	0	0	7.90803	0	0.373901	0.538592	10	no
TRDV5*01_TRDD1*01_TRDJ1*01	0.224571	0	0	0	0	0.324382	0.175841	405.914	47.1187	0.492872	0.316223	0.538592	10.9814	no
TRDV6-1*02_TRDD2*01_TRDJ1*01	0.673714	2.48847	0	0	1.09205	0	0	0	0.164751	0.164291	0.162761	0.538592	-3.69256	no
TRDV6D-1*01_TRDD2*01_TRDJ1*01	50.0794	0	3.70137	0	3.05775	0.648764	0	0	1.48275	26.1222	0.620968	0.690286	-1.00843	no
TRDV2-2*02_TRDD2*01_TRDJ1*01	761.522	0	8.8833	4.88785	0.436821	337.844	109.373	2.99052	14.9923	0.164291	0.720661	0.764978	-0.737195	no
TRDV6D-2*03_TRDD1*01_TRDJ2*01	0	0	0	0	0	0	0	0	0	6.24304	0.373901	0.538592	10	no
TRDV6-1*01_TRDD2*01_TRDJ1*01	67.3714	629.008	160.64	0	1137.26	65.5251	0	0.199368	5.60152	961.429	0.520989	0.62118	-0.949373	no
TRDV1*01_TRDD2*01_TRDJ1*01	4.49143	10.5281	344147	26.8832	6.33391	5.51449	6.50611	1117.26	370020	6.73591	0.958747	0.969169	0.108799	no
TRDV6D-2*04_TRDD2*01_TRDJ1*01	793.635	0.191421	1037.87	3737.99	1035.48	181.978	330.229	0	11.0383	2.79294	0.127391	0.538592	-3.65035	no
TRDV12*01_TRDD2*01_TRDJ1*01	36.156	919338	35.5332	155.189	20.5306	78.8248	0.351681	0	0	0	0.373794	0.538592	-13.5036	no
TRDV2-1*01_TRDD2*01_TRDJ1*01	0.449143	0	88.833	1.22196	0.218411	51.0902	0.175841	0.199368	1.64751	0	0.72385	0.764978	-0.772399	no
TRDV5*03_TRDD1*01_TRDJ2*01	0	0	0	0	0	0.162191	0	0	72.3255	7.0645	0.324317	0.538592	10	no
TRDV6D-1*05_TRDD2*01_TRDJ1*01	126.658	3.63699	26.6499	12.2196	18.7833	27.8968	1.75841	0.398736	14.9923	332.688	0.602593	0.690286	1.00704	no
TRDV6D-2*05_TRDD1*01_TRDJ2*01	0.224571	0	291.298	0	0	0	0.175841	0	0	1838.08	0.450529	0.558221	2.65666	no
TRDV7*02_TRDD1*01_TRDJ1*01	0	0	0	0	0	0.810955	0	0	0.164751	0.164291	0.203899	0.538592	10	no
TRDV6D-2*04_TRDD1*01_TRDJ1*01	0	0	0	2.44393	0	0	0	0	0	0	0.373901	0.538592	-10	no
TRDV5*03_TRDD1*01_TRDJ1*01	77.4771	0	0	1.22196	0	349.522	27.4312	183583	530574	1438.69	0.237328	0.538592	13.1513	no
TRDV6D-2*01_TRDD2*01_TRDJ1*01	0	5.35978	0	0	0	0	3.34097	0	0	0	0.758973	0.793084	-0.681905	no
TRDV6-2*01_TRDD1*01_TRDJ1*01	0	0	0	0	0	0	0	0	9.39078	0	0.373901	0.538592	10	no
TRDV4*01_TRDD1*01_TRDJ1*01	0	0	0	0	0	0	0.527522	0	0	0	0.373901	0.538592	10	no
TRDV7*01_TRDD2*01_TRDJ2*02	0	0	0	0	0	0	0	0	0	0.328581	0.373901	0.538592	10	no
TRDV7*01_TRDD2*01_TRDJ2*01	0	0	0	0	0	0.324382	0.351681	0	0.494252	4.92872	0.260188	0.538592	10	no
TRDV6D-1*03_TRDD2*01_TRDJ1*01	1.572	4.78552	0	6.10982	22.7147	3.40601	0	0.199368	0	6.73591	0.29986	0.538592	-1.76642	no
TRDV6-2*01_TRDD2*01_TRDJ2*01	0	0	0.370137	0	0	0	0	0	0	0	0.373901	0.538592	-10	no
TRDV7*01_TRDD2*01_TRDJ1*01	0.673714	0.957104	1.85069	3.66589	0.655232	799.277	2788.48	0.199368	2415.24	1347.02	0.045734	0.538592	9.87961	up
TRDV6D-1*02_TRDD1*01_TRDJ2*01	0	0	0	0	0	0	0	0	0	0.492872	0.373901	0.538592	10	no
TRDV11*02_TRDD1*01_TRDJ1*01	0	0	0	0	0.436821	0	0	0	0	0	0.373901	0.538592	-10	no
TRDV5*01_TRDD2*01_TRDJ1*01	109.142	0	0	1.22196	0	351.954	105.68	2.19305	7.57852	151.312	0.192871	0.538592	2.48702	no
TRDV6D-2*05_TRDD2*01_TRDJ2*01	1.12286	1.33995	53232.4	1.22196	4.1498	79.9601	12.133	3.788	3.78926	95062.1	0.713036	0.764978	0.837865	no
TRDV7*02_TRDD2*01_TRDJ2*02	0	0	0	0	0	2.10848	0	0	0	0.328581	0.300503	0.538592	10	no
TRDV6D-2*03_TRDD1*01_TRDJ1*01	0	62.2117	0	0	6.33391	5.02792	0.527522	0.199368	4400.82	6.24304	0.379182	0.538592	6.00849	no
TRDV6D-1*02_TRDD1*01_TRDJ1*01	0	0	0.740275	0	0	0	0	0	0	0	0.373901	0.538592	-10	no
TRDV6D-2*05_TRDD1*01_TRDJ2*02	0	0	0.370137	0	0	0	0	0	0	7.72166	0.395239	0.538592	4.38278	no
TRDV11*03_TRDD2*01_TRDJ1*01	14.148	2.10563	2.9611	6.10982	76371.9	0	0	10742	0.164751	0.164291	0.440824	0.554008	-2.83022	no
TRDV4*01_TRDD2*01_TRDJ1*01	0.224571	0	0	0	0	0	26.5519	0	12.0268	49.2872	0.132966	0.538592	8.61199	no
TRDV11*01_TRDD1*01_TRDJ1*01	0	0	0	0	4.1498	0	0	0	0	0	0.373901	0.538592	-10	no
TRDV6D-1*06_TRDD1*01_TRDJ2*01	0	0	2.59096	0	0	0	0	0	0	0	0.373901	0.538592	-10	no
TRDV7*02_TRDD2*01_TRDJ2*01	0	0	0	0	0	11.1912	0	0	0	10.186	0.178436	0.538592	10	no
TRDV6D-2*05_TRDD2*01_TRDJ1*01	63753.4	2905.58	13551.8	993092	172701	161875	33863.1	80.7441	1398.57	28174.4	0.342166	0.538592	-2.46681	no
TRDV6D-1*03_TRDD2*01_TRDJ2*01	0	0	0.370137	0	0	0	0	0	0	0.164291	0.630907	0.690286	-1.17181	no
TRDV6D-2*02_TRDD2*01_TRDJ2*01	0	0	4.07151	0	0	0	0	0	0	0	0.373901	0.538592	-10	no
TRDV7*03_TRDD2*01_TRDJ2*01	0	0	0	0	0	0	0	0	0	0.164291	0.373901	0.538592	10	no
TRDV2-2*01_TRDD2*01_TRDJ1*01	1519.9	32.1587	554679	1681.42	673157	153386	583483	498346	58746.3	43.3727	0.949473	0.969169	0.0719316	no
