# Supplementary material for: Kidney injury in response to crystallization of calcium oxalate leads to rearrangement of the intrarenal T cell receptor delta immune repertoire
Source: J Transl Med. 2019 Aug 22;17:278. doi: 10.1186/s12967-019-2022-0 (PMC6704580; doi:10.1186/s12967-019-2022-0)
Supplement: Supplementary file 3 — Additional file 3. Comparison of CDR3 AA usage. [file 12967_2019_2022_MOESM3_ESM.xlsx]

## Sheet: CDR3.rpm.experimental.VS.contro
CDR3 AA	C1	C2	C3	C4	C5	G1	G2	G3	G4	G5	t.test.p	p.adj.fdr	log2FC	sig
AVYHCILRVAYRRDPGLTDKL	0	0.377046	0	0	0	0	0	0	0	0	0.373901	0.374153	-10	no
ASGYRGLSERYERADKL	0	0	0	0	0	0	346.002	0	0	0	0.373901	0.374153	10	no
ASGMGATGEGRATDKL	0	0	0	0	0	0	0	0	0	0.149928	0.373901	0.374153	10	no
ASGYRGLSERYERAHKL	0	0	0	0	0	0	0.178444	0	0	0	0.373901	0.374153	10	no
ALWGLAHRRGTRL	0	0	0	0	0	0	0	0	0	8.84574	0.373901	0.374153	10	no
ALMGRDTPPHRRDTRTDKL	0	0	0	0	0	0	0.178444	0	0	0	0.373901	0.374153	10	no
ASQPEDSGTYFCVLSELRGYGPYIGGIQATDKL	0	0	0	0	0	3.39886	0	0	0	0	0.373901	0.374153	10	no
APGSPIWHIGGIRGPDEL	0	0	0	0	0	3.79872	0	0	0	0	0.373901	0.374153	10	no
ALSERGTEGYDKL	0	0	0	0	0	0	0	0	0	0.149928	0.373901	0.374153	10	no
AELTGIHHIGGSTDKL	0	0	0	0	0	0	0	0	0	0.149928	0.373901	0.374153	10	no
ASQPEDSGTYFCVLWELAHRRDTRL	0	0	0	0	0	0	0	0	0	0.449783	0.373901	0.374153	10	no
ALMERVGREIATDKL	0	0	0	0	0	0	0.178444	0	0	0	0.373901	0.374153	10	no
AIIEGIRATNKL	0	0	0	0	0	0.199933	0	0	0	0	0.373901	0.374153	10	no
ALMERGIGGIRTTDKL	0	0	0	0	0	0.199933	0.356887	0	0	0	0.199684	0.374153	10	no
ATYYCVSGSLIWHIKWDASDKL	0	0	0	0	0	0	0	0.194252	0	0	0.373901	0.374153	10	no
ALSDLGSEGHDKL	0	0	0	0	0	0	0	0	0	0.299856	0.373901	0.374153	10	no
ASQPSHSGTYLCGGKPPRGVRSLDKL	0	0	0	0	0	0	0	0	0.321374	0	0.373901	0.374153	10	no
ALMGIGGNDKL	0	0	0.196443	0	0	0	0	0	0	0	0.373901	0.374153	-10	no
ARRERRGIRTDKL	0	0	0.196443	0	0	0	0	0	0	0	0.373901	0.374153	-10	no
ASWYIWGSYGKL	0	0	0	0	0	0	0	0	0	0.599711	0.373901	0.374153	10	no
ASWYRGLSEGYERTDKL	0	0	0	0	0	0	0.178444	0	0	0	0.373901	0.374153	10	no
ALWELGGHSSRRDRGAKL	0.226143	0	0	0	0	0	0	0	0	0	0.373901	0.374153	-10	no
ASGYFRGSYDKL	0	0	0	0	0	0	0	0	0	0.149928	0.373901	0.374153	10	no
ASGYSGVSEGDERADKL	0	0	0	0	0	0	0.178444	0	0	0	0.373901	0.374153	10	no
ALSELRGYGLYIGGIQATDKL	0	0	0	0	0	2.19926	0	0	0	0	0.373901	0.374153	10	no
ATYYCTSELDDRRDTDKL	0	0	0	0	0	0	0	0	0.160687	0	0.373901	0.374153	10	no
ASGDMRAYPLIGGMRHATDKL	0.226143	0	0	0	0	0	0	0	0	0	0.373901	0.374153	-10	no
ATYYCTSGYMRAYPLIGGIRHATVKL	0.226143	0	0	0	0	0	0	0	0	0	0.373901	0.374153	-10	no
ASQPSHSGTYICGGKPPRGIRALDKL	0	0	0	0	0	0	0	0	27.9596	0	0.373901	0.374153	10	no
AKSFSLEISDSQLGWHIWGYELPDKL	0	0	4.1253	0	0	0	0	0	0	0	0.373901	0.374153	-10	no
AIWEPYIGGIRARADKL	0	0	0	0	0	0	0	0	0	0.149928	0.373901	0.374153	10	no
ASELGAWGEGPATDKL	0	0	0	0	0	0	0	0	0.160687	0	0.373901	0.374153	10	no
ALWELGRQSYRRDRGDKL	0.226143	0	0	0	0	0	0	0	0	0	0.373901	0.374153	-10	no
ALMVRRGIRNDNL	0	0	0.196443	0	0	0	0	0	0	0	0.373901	0.374153	-10	no
APGPSIGGIQATDKL	0	0	0	0	0	0.599798	0	0	0	0	0.373901	0.374153	10	no
ALMERAEMAYIVGVKRAADKL	0	0	0	0	0	0	0	0.194252	0	0	0.373901	0.374153	10	no
ASGYRGLSVGYEQADKL	0	0	0	0	0	0	0.356887	0	0	0	0.373901	0.374153	10	no
ASQPSHSGTYLCGGRTPRGIRALDKL	0	0	0	0	0	0	0	0	0.160687	0	0.373901	0.374153	10	no
ASGYRGPSEGYERADRL	0	0	0	0	0	0	0.178444	0	0	0	0.373901	0.374153	10	no
ASGHPGGIRATDEL	0	0	0	0	0	0	0	0	0	0.149928	0.373901	0.374153	10	no
ALSEQGYIGGIQGPTDEL	0	0	0	0	0.218798	0	0	0	0	0	0.373901	0.374153	-10	no
ASQPRHSGTYLCGGKIWHARRTPTDKL	0	0	0.196443	0	0	0	0	0	0	0	0.373901	0.374153	-10	no
ALWELTAYRRDADKL	0	0	0	0	0	0.199933	0	0	0	0	0.373901	0.374153	10	no
ALLERDIGGIRATDEL	0	0	0	0	0	0.199933	0	0	0	0	0.373901	0.374153	10	no
ALMEHGEIRATDKL	0	0	0	0.286884	0	0	0	0	0	0	0.373901	0.374153	-10	no
ALWEFTWRPSEGYELGATDKL	0.226143	0	0	0	0	0	0	0	0	0	0.373901	0.374153	-10	no
ASGHRGLSEGYAPAYKL	0	0	0	0	0	0	0.178444	0	0	0	0.373901	0.374153	10	no
ASEIGAYGEGPATDQL	0	0	0	0	0	0	0	0	0.642749	0	0.373901	0.374153	10	no
ANRTFHLVISPGSLEDSATYYGAAEMGAYGEGPATDKL	0	0	0	0	0	0	0	0	0.160687	0	0.373901	0.374153	10	no
ALSELWHPLHFGGMRDSTDKL	0	0.377046	0	0	0	0	0	0	0	0	0.373901	0.374153	-10	no
ASQPEDSGTYFCVLSERPDKL	0	0	0	0	0	0	0	27.778	0	0	0.373901	0.374153	10	no
ALMECGMPPHRRDTGTDKL	0	0	0	0	0	0	2.8551	0	0	0	0.373901	0.374153	10	no
AGTWLSSEGVLSPYKL	0.226143	0	0	0	0	0	0	0	0	0	0.373901	0.374153	-10	no
ASQPSHSGTYLCGGKIWHARRAPHDKL	0	0	0.589329	0	0	0	0	0	0	0	0.373901	0.374153	-10	no
ALMERGGMPTSRRETATDKL	0	0	0	0	0.218798	0	0	0	0	0	0.373901	0.374153	-10	no
ASGYIGGIRACDKL	0	0	0	0	0	0.199933	0	0	0	0	0.373901	0.374153	10	no
ALSELYMAIGGLRATDQL	0	0	0	0	0	0.199933	0	0	0	0	0.373901	0.374153	10	no
ALPGIIGGTTEATNKL	0	0	0	0	0	0	0.356887	0	0	0	0.373901	0.374153	10	no
ASGYRSLSEGYDRADKL	0	0	0	0	0	0	0.178444	0	0	0	0.373901	0.374153	10	no
ASELGAYGEGPDNDKL	0	0	0	0	0	0	0	0	0.160687	0	0.373901	0.374153	10	no
ASGYMRAHPLIGGIRHATDNL	0.452287	0	0	0	0	0	0	0	0	0	0.373901	0.374153	-10	no
ARGVPTHRRDTRTEKL	0	0	0	0	0	0	0.178444	0	0	0	0.373901	0.374153	10	no
ATFQRHNGEPVTDKL	0	0	0	0	0	0	0	0.194252	0	0	0.373901	0.374153	10	no
APSEPHWLSPEGYHKL	0	0	0	0	0.437597	0	0	0	0	0	0.373901	0.374153	-10	no
ALMERGGIRTDEL	0	0	0.785771	0	0	0	0	0	0	0	0.373901	0.374153	-10	no
ALSELYGIYGRRESSWDTRQRFFGTGIEL	0	0	0	0	0	0	0	0	0	0.149928	0.373901	0.374153	10	no
ASRPSHSGTYLCGGKIWHARGAPTDKL	0	0	0.392886	0	0	0	0	0	0	0	0.373901	0.374153	-10	no
ASGYIGVIRATDKL	0	0	0	0	0	43.7853	0	0	0	0	0.373901	0.374153	10	no
AGTPPRGIPALDKL	0	0	0	0	0	0	0	0	0.160687	0	0.373901	0.374153	10	no
ALMNIGGITIDKL	0	0	0	0	0	0.199933	0	0	0	0	0.373901	0.374153	10	no
ALTDIGGITTDEL	0	0	0	0	0	0.199933	0	0	0	0	0.373901	0.374153	10	no
APGKWHIPHIGGRPTDKL	0	0	0	0	0	0.199933	0	0	0	0	0.373901	0.374153	10	no
APSELRGIRATDRL	0	0	0	0	0	0.199933	0	0	0	0	0.373901	0.374153	10	no
AVYHCILRVVYQRDTSLTDKL	0	4.1475	0	0	0	0	0	0	0	0	0.373901	0.374153	-10	no
AVYHCILRVAYRRDTSSTDRL	0	1.69671	0	0	0	0	0	0	0	0	0.373901	0.374153	-10	no
ASQPSPSGTYLCGGRPPRGIRALGKL	0	0	0	0	0	0	0	0	0.160687	0	0.373901	0.374153	10	no
ASQPEDSGTYFCVLSEPRRDTTTDKL	0.452287	0	0	0	0	0	0	0	0	0	0.373901	0.374153	-10	no
ALMEGGFGGIRTTDKL	0	0	0	0	0	0	0	0	0.321374	0	0.373901	0.374153	10	no
ALIDRGMPQHRRDTRTDKL	0	0	0	0	0	0	0.178444	0	0	0	0.373901	0.374153	10	no
ALIQRDDKL	0	0	0	0.286884	0	0	0	0	0	0	0.373901	0.374153	-10	no
APYFCPLMERGMPPHRRDTRTDKL	0	0	0	0	0	0	0.178444	0	0	0	0.373901	0.374153	10	no
ALMERRVIRIDKL	0	0	0.196443	0.286884	0	0	0	0	0	0	0.187629	0.374153	-10	no
ASEMRACGEGPATDKL	0	0	0	0	0	0	0	0	0.803436	0	0.373901	0.374153	10	no
ALMERAGGVRAIDKL	0	0	0	0	0	0	0.356887	0	0	0	0.373901	0.374153	10	no
AVYHCILRVAYRRDRSLTDIL	0	0.377046	0	0	0	0	0	0	0	0	0.373901	0.374153	-10	no
ALSGIIGGTTKATAKL	0	0	0	0	0	0	0.178444	0	0	0	0.373901	0.374153	10	no
ANLDKKMQESSLWIQGSQPSHSGTYLCGGKPPRGIRALDKL	0	0	0	0	0	0	0	0	1.60687	0	0.373901	0.374153	10	no
ALTERDIGGILATDKL	0	0	0	0	0	0.199933	0	0	0	0	0.373901	0.374153	10	no
ASGAWLSSEGYLPPDKL	0.226143	0	0	0	0	0	0	0	0	0	0.373901	0.374153	-10	no
ALPERPWGIPLDKL	0	0	0	0	0	13.7954	0	0	0	0	0.373901	0.374153	10	no
ASGYMRAYPLVGGIRHATDNL	0.226143	0	0	0	0	0	0	0	0	0	0.373901	0.374153	-10	no
ALMERDGIYEGYETDKL	0	0	0	0	0.218798	0	0	0	0	0	0.373901	0.374153	-10	no
ALKERGFGGIRVTDKL	0	0	0	0	0	0	0	0	0.321374	0	0.373901	0.374153	10	no
ASGSLIWYIRWDATDKL	0	0	0	0	0	0	0	0.582755	0	0	0.373901	0.374153	10	no
ATYYYTSGYIWGSYDKL	0	0	0	0	0	0	0	0	0	0.299856	0.373901	0.374153	10	no
ATYYCDSGSIWGSYDKL	0	0	0	0	0	0	0	0	0	0.299856	0.373901	0.374153	10	no
ALMERGMLPHRKGTRTDKL	0	0	0	0	0	0	0.178444	0	0	0	0.373901	0.374153	10	no
ASQPSHSGTYLCEGKIWHARSAPTDKL	0	0	0.196443	0	0	0	0	0	0	0	0.373901	0.374153	-10	no
ANLGKKMQQSSLWIQVSQPSHSGTYLCGGKPPRGIRALDSL	0	0	0	0	0	0	0	0	0.160687	0	0.373901	0.374153	10	no
ASGYMRAYPRTGEIQHPTDKL	0.226143	0	0	0	0	0	0	0	0	0	0.373901	0.374153	-10	no
AGYIWGSFDKL	0	0	0	0	0	0	0	0	0	0.149928	0.373901	0.374153	10	no
ALSVSEGYELATYKL	0	0	0	0	0.218798	0	0	0	0	0	0.373901	0.374153	-10	no
AMEYRAHIEGYELTDKL	0	0	0	0	0	0.399865	0	0	0	0	0.373901	0.374153	10	no
ANRTFHLVISPVSPEDSTTFKGHIGDPATDKL	0	0	0	0	0	0	0	0.971258	0	0	0.373901	0.374153	10	no
ALMERAGGIRATHKL	0	0	0	0	0	0	3.74732	0	0	0	0.373901	0.374153	10	no
ASQPSHSGTYLRGGKPPRGIRAIDKL	0	0	0	0	0	0	0	0	0.642749	0	0.373901	0.374153	10	no
ALSAYRGGIRATDKL	0	0	0	0	0	0.199933	0	0	0	0	0.373901	0.374153	10	no
APGYMRAYPLIGGIRYATGKL	0.226143	0	0	0	0	0	0	0	0	0	0.373901	0.374153	-10	no
ASEMGACGQGPATDKL	0	0	0	0	0	0	0	0	0.803436	0	0.373901	0.374153	10	no
ATYYYTSGYIWRSYDKL	0	0	0	0	0	0	0	0	0	0.149928	0.373901	0.374153	10	no
ALMDIGGITTHKL	0	0	0	0	0	2.79906	0	0	0	0	0.373901	0.374153	10	no
ASQPEDSGTYFCVLSELRGIPIDKL	0	0	0	0	0	3.59879	0	0	0	0	0.373901	0.374153	10	no
ARGGTPTSRGDTATDKL	0	0	0	0	0.656395	0	0	0	0	0	0.373901	0.374153	-10	no
ATYYWTSGYRGLSEGYERADKL	0	0	0	0	0	0	0.356887	0	0	0	0.373901	0.374153	10	no
ASEVGAYGECPATYKL	0	0	0	0	0	0	0	0	0.160687	0	0.373901	0.374153	10	no
ANFNGHIGDPATDKL	0	0	0	0	0	0	0	0.194252	0	0	0.373901	0.374153	10	no
ASGTWLSSEGFPYHDKL	0.226143	0	0	0	0	0	0	0	0	0	0.373901	0.374153	-10	no
AYHCIPRVAYRRDTSLTDKL	0	15.0818	0	0	0	0	0	0	0	0	0.373901	0.374153	-10	no
ALMERRRIRTDRL	0	0	0.589329	0	0	0	0	0	0	0	0.373901	0.374153	-10	no
ALWEMAHRRDKRL	0	0	0	0	0	0	0	0	0	0.149928	0.373901	0.374153	10	no
ASGYRVVSEGYERPAKL	0	0	0	0	0	0	0.178444	0	0	0	0.373901	0.374153	10	no
ALSKPLEGGIRATDKL	0	0.188523	0	0	0	0	0	0	0	0	0.373901	0.374153	-10	no
ASQPSHSGTYLCGGKLSRGIRALDKL	0	0	0	0	0	0	0	0	0.160687	0	0.373901	0.374153	10	no
ASQPSHSGTYLCGGRPPRGIRGLDKL	0	0	0	0	0	0	0	0	0.160687	0	0.373901	0.374153	10	no
APQPSHSGTYHCGGKPPRGIRALDKL	0	0	0	0	0	0	0	0	0.482062	0	0.373901	0.374153	10	no
ATYYCASGYIGGMRATDKL	0	0	0	0	0	0.199933	0	0	0	0	0.373901	0.374153	10	no
ASQPSHSGTYLCGGKPPPGIRALDQL	0	0	0	0	0	0	0	0	0.160687	0	0.373901	0.374153	10	no
ALWGLGGHSYRRDRGNKL	0.226143	0	0	0	0	0	0	0	0	0	0.373901	0.374153	-10	no
ATYFCVLIGPSVGIRAGTDKL	0	0	0	0	0	0.199933	0	0	0	0	0.373901	0.374153	10	no
ANRTFHLVISLVSLEDSVTFKGHIGDPATDKL	0	0	0	0	0	0	0	0.194252	0	0	0.373901	0.374153	10	no
ALSESTWRLSEGYELGSIDKL	0.226143	0	0	0	0	0	0	0	0	0	0.373901	0.374153	-10	no
ASGCIIWHIKWDPTDKL	0	0	0	0	0	0	0	0.194252	0	0	0.373901	0.374153	10	no
ASQPEDSGMYFCTLSDRGIYGGIGGILRVTDKL	0	0	0	0.573769	0	0	0	0	0	0	0.373901	0.374153	-10	no
ASQPGHSSTYLCGGKIWHARRAPTDKL	0	0	0.589329	0	0	0	0	0	0	0	0.373901	0.374153	-10	no
ASQPSHSGTYLCGGKPPREIRDLDKL	0	0	0	0	0	0	0	0	0.321374	0	0.373901	0.374153	10	no
ASEMGEYGEGPATDQL	0	0	0	0	0	0	0	0	0.160687	0	0.373901	0.374153	10	no
ALMERGGTPTSWRDTATDNL	0	0	0	0	0.218798	0	0	0	0	0	0.373901	0.374153	-10	no
ALSGLWHPLYFGGIRGSADKL	0	0.188523	0	0	0	0	0	0	0	0	0.373901	0.374153	-10	no
ALIGPSRGTRAGTDKL	0	0	0	0	0	0.999664	0	0	0	0	0.373901	0.374153	10	no
ASGTRLSSAGFLSPDKL	0.67843	0	0	0	0	0	0	0	0	0	0.373901	0.374153	-10	no
ADIGGIRATDKL	0	0	0	0	0	0	0.178444	0	0	0	0.373901	0.374153	10	no
ALSELYGINGRGGSSWDTRQMF	0	0	0	0	0	0	0	0	0	0.149928	0.373901	0.374153	10	no
ALMGIRATRTDKL	0	0	0.196443	0	0	0	0	0	0	0	0.373901	0.374153	-10	no
AVYHCILSVAYRRDTRLTDNL	0	0.188523	0	0	0	0	0	0	0	0	0.373901	0.374153	-10	no
APSELIWHIGGTRASTDKL	0	0	0	0	0.437597	0	0	0	0	0	0.373901	0.374153	-10	no
ALMEGGGTPTSRRGTATDKL	0	0	0	0	0.437597	0	0	0	0	0	0.373901	0.374153	-10	no
AMRPRGNFGGIGGDKL	0	0	0	0	0	0	0	2.33102	0	0	0.373901	0.374153	10	no
ALMERGMPPHRMNTRTDKL	0	0	0	0	0	0	0.178444	0	0	0	0.373901	0.374153	10	no
ASQPSHSGTYLCGGKIWHVRRAPADKL	0	0	0.589329	0	0	0	0	0	0	0	0.373901	0.374153	-10	no
ATFKGHIGDPANDTL	0	0	0	0	0	0	0	0.194252	0	0	0.373901	0.374153	10	no
ASGYMRSEPLTGGVQDASDKL	0.226143	0	0	0	0	0	0	0	0	0	0.373901	0.374153	-10	no
ATQPSHSGTYLCGGNPPRGVRALDKL	0	0	0	0	0	0	0	0	0.160687	0	0.373901	0.374153	10	no
ASGSPMWHIGGIRGPGKL	0	0	0	0	0	0.199933	0	0	0	0	0.373901	0.374153	10	no
ASQPSYSGTYLCGGKPTRGIRALDNL	0	0	0	0	0	0	0	0	0.160687	0	0.373901	0.374153	10	no
ASQPEDSGTYFYTLSELWHPLYFGGIRDSTDKL	0	0.188523	0	0	0	0	0	0	0	0	0.373901	0.374153	-10	no
ASGSLMWHIEWDATDKL	0	0	0	0	0	0	0	3.88503	0	0	0.373901	0.374153	10	no
ASQPEGSGTYFCTLSELRGIHHIGGTTDKL	0	0	0	0	0	0	0	0	0	0.149928	0.373901	0.374153	10	no
ALWEMAHRRDTRL	0	0	0	0	0	0	0	0	0	16.642	0.373901	0.374153	10	no
ASEKGADGEGPATDKL	0	0	0	0	0	0	0	0	0.160687	0	0.373901	0.374153	10	no
ALMEREEMAYIVGGIRDADKL	0	0	0	0	0	0	0	0.194252	0	0	0.373901	0.374153	10	no
ALSELRGIRPIGGSTDKL	0	0	0	0	0	0	0	0	0	0.149928	0.373901	0.374153	10	no
ALTERGSTPTSRRDTATDKL	0	0	0	0	1.09399	0	0	0	0	0	0.373901	0.374153	-10	no
ALMERGGTPASRRDTGTDKL	0	0	0	0	0.218798	0	0	0	0	0	0.373901	0.374153	-10	no
ALMDRGGTPTSRGDTATDKL	0	0	0	0	0.656395	0	0	0	0	0	0.373901	0.374153	-10	no
ALSDIHEATDKL	0	3.58194	0	0	0	0	0	0	0	0	0.373901	0.374153	-10	no
ASGSLIGHVKWDATDKL	0	0	0	0	0	0	0	0.194252	0	0	0.373901	0.374153	10	no
AVYHCILREAYRRDTSFTDKL	0	0.188523	0	0	0	0	0	0	0	0	0.373901	0.374153	-10	no
AYGSLIWHIKWDATDKL	0	0	0	0	0	0	0	0.194252	0	0	0.373901	0.374153	10	no
ALMERGVPPQRRDTRNDKL	0	0	0	0	0	0	0.178444	0	0	0	0.373901	0.374153	10	no
ATYYCPWGMGAYGGGPATDKL	0	0	0	0	0	0	0	0	0.160687	0	0.373901	0.374153	10	no
ALMGIQASQPSRSGTYLCGGKIWHARRAPTDKL	0	0	0.196443	0	0	0	0	0	0	0	0.373901	0.374153	-10	no
ATHFCSLMERGGTPTSRRVTATDKL	0	0	0	0	0.218798	0	0	0	0	0	0.373901	0.374153	-10	no
ASEMGTYGVGPATDKL	0	0	0	0	0	0	0	0	2.89237	0	0.373901	0.374153	10	no
ADVYHCLLRVAYRRDTSLTDKL	0	0.377046	0	0	0	0	0	0	0	0	0.373901	0.374153	-10	no
ASGYMRAYPLIGGIRHSTDKL	32.1123	0	0	0	0	0	0	0	0	0	0.373901	0.374153	-10	no
ALSELGILLTVKL	0	0.942615	0	0	0	0	0	0	0	0	0.373901	0.374153	-10	no
ATYFCSLMDIGGIRAGTDKL	0	0	0	0	0	0.199933	0	0	0	0	0.373901	0.374153	10	no
ASGHNWGSYDKL	0	0	0	0	0	0	0	0	0	0.149928	0.373901	0.374153	10	no
ANFKGHIGDRATDKL	0	0	0	0	0	0	0	0.194252	0	0	0.373901	0.374153	10	no
AVYHCILRVAYRRDVSLTDKL	0	3.95898	0	0	0	0	0	0	0	0	0.373901	0.374153	-10	no
ALSELWHPLYFGGIRGSTYKL	0	0.188523	0	0	0	0	0	0	0	0	0.373901	0.374153	-10	no
APSVSEGYEGVTDKL	0	0	0	0	0.437597	0	0	0	0	0	0.373901	0.374153	-10	no
ALSELYGGYGRGGSSWDTRQMF	0	0	0	0	0	0	0	0	0	0.149928	0.373901	0.374153	10	no
ASEEWHIPHIEGRPTDKL	0	0	0	0	0	0.199933	0	0	0	0	0.373901	0.374153	10	no
ALMERGVRGIRATDKPVL	0	0	0	0	0	0	0.178444	0	0	0	0.373901	0.374153	10	no
ASQPSHSGTHFCAIRGGIWATNKL	0	0	0	0	0	0	0	0	0.160687	0	0.373901	0.374153	10	no
ALMERDIGGITSDKL	0	0	0	0	0	0.199933	0	0	0	0	0.373901	0.374153	10	no
ATGLIWPTEGYELTDKL	0	0.188523	0	0	0	0	0	0	0	0	0.373901	0.374153	-10	no
ALMERGGTPTSRRGRATDKL	0	0	0	0	0.218798	0	0	0	0	0	0.373901	0.374153	-10	no
ASGKLLSYERFRAPDKL	0.226143	0	0	0	0	0	0	0	0	0	0.373901	0.374153	-10	no
ALQPDDSGKYFCTLWELAAYRRDTDKL	0	0	0	0	0	2.59913	0	0	0	0	0.373901	0.374153	10	no
ATYYCPTGYIWASYDKL	0	0	0	0	0	0	0	0	0	0.149928	0.373901	0.374153	10	no
ALMERGMPTHRRDTRTDKL	0	0	0	0	0	0	44.254	0	0	0	0.373901	0.374153	10	no
ANLDKRMQQSSLWIQTSQPSHSGTYLCGEEPPRGIRALDKL	0	0	0	0	0	0	0	0	0.160687	0	0.373901	0.374153	10	no
ASGTWRASEGFLSPHKL	0.226143	0	0	0	0	0	0	0	0	0	0.373901	0.374153	-10	no
ALSELRVIQHIGGSTDKL	0	0	0	0	0	0	0	0	0	0.149928	0.373901	0.374153	10	no
ALMERGGTPSSRGETATAKL	0	0	0	0	0.218798	0	0	0	0	0	0.373901	0.374153	-10	no
ALSELRGIHRIGGPTDEL	0	0	0	0	0	0	0	0	0	0.149928	0.373901	0.374153	10	no
ALEMRGFGESPATDKL	0	0	0	0	0	0	0	0	0.160687	0	0.373901	0.374153	10	no
ASGYRGDISDKL	0	0	0	0	0	0.199933	0	0	0	0	0.373901	0.374153	10	no
ASRYRGLSEGYGRADKL	0	0	0	0	0	0	1.24911	0	0	0	0.373901	0.374153	10	no
ALMGIGGITTGKL	0	0	0	0	0	0.399865	0	0	0	0	0.373901	0.374153	10	no
AVYHCILKVAHRRDTSLTDKL	0	0.754092	0	0	0	0	0	0	0	0	0.373901	0.374153	-10	no
ALSEPGSEGYNKL	0	0	0	0	0	0	0	0	0	0.149928	0.373901	0.374153	10	no
ASGPSIGGILVTGKL	0	0	0	0	0	0.199933	0	0	0	0	0.373901	0.374153	10	no
ASQPSYSGTYLCGGKIWHAGRAPTDKL	0	0	0.196443	0	0	0	0	0	0	0	0.373901	0.374153	-10	no
ATYFCVLWELDDRRDTDKL	0	0	0	0	0	0	0	0	0.803436	0	0.373901	0.374153	10	no
APMESGVGGIRDTDKL	0	0	0	0	0	0	0.178444	0	0	0	0.373901	0.374153	10	no
ALMERGGTPTSRRDTANAKL	0	0	0	0	0.218798	0	0	0	0	0	0.373901	0.374153	-10	no
ALMDIRRITTDKL	0	0	0	0	0	0.199933	0	0	0	0	0.373901	0.374153	10	no
AHMDIGGIPTDKL	0	0	0	0	0	0.199933	0	0	0	0	0.373901	0.374153	10	no
ALKERGEMAYIVGGIRAADKL	0	0	0	0	0	0	0	0.194252	0	0	0.373901	0.374153	10	no
ALWYPLYFGGIRDSTDKL	0	0.188523	0	0	0	0	0	0	0	0	0.373901	0.374153	-10	no
ANRTFHLVMFPVSLTARGFRDVLLRSLGNYRRDTRTDKL	0	0	0	0	0	0	0.178444	0	0	0	0.373901	0.374153	10	no
ALSELYGIYGRRGSSWVTRQMF	0	0	0	0	0	0	0	0	0	23.2388	0.373901	0.374153	10	no
ASSLIGGVRATDKL	0	0	0	0	0	0.399865	0	0	0	0	0.373901	0.374153	10	no
ALMERGKPPHRRDTRPDKL	0	0	0	0	0	0	0.178444	0	0	0	0.373901	0.374153	10	no
ALRARAGGIRATDKL	0	0	0	0	0	0	0.356887	0	0	0	0.373901	0.374153	10	no
AIMERADKL	0	0	0	0.860653	0	0	0	0	0	0	0.373901	0.374153	-10	no
ALSEREAYRRDTSWDSRQMF	0	0	0.196443	0	0	0	0	0	0	0	0.373901	0.374153	-10	no
ALPEQGYIGGIRASTDKL	0	0	0	0	0.218798	0	0	0	0	0	0.373901	0.374153	-10	no
ASGDGGGAYDKL	0	0	0	0	0	0	0	0	0.160687	0	0.373901	0.374153	10	no
ALQPDDPGKYFCSLWELAHRRDTRL	0	0	0	0	0	0	0	0	0	0.149928	0.373901	0.374153	10	no
ALMERRSGETGATDKL	0	0	0	0	0	0	0	0	0.160687	0	0.373901	0.374153	10	no
ASGYIWGSQDKL	0	0	0	0	0	0	0	0	0	0.299856	0.373901	0.374153	10	no
ASGYTGLSDGYDRADKL	0	0	0	0	0	0	0.178444	0	0	0	0.373901	0.374153	10	no
ASEDMWGSYDKL	0	0	0	0	0	0	0	0	0	0.149928	0.373901	0.374153	10	no
ALMEHVRRDTATDNL	0	0	0	0	0	0	0	0.582755	0	0	0.373901	0.374153	10	no
ASEEWHIPHIGGIPTDKL	0	0	0	0	0	0.399865	0	0	0	0	0.373901	0.374153	10	no
AMREGPLYRRDTRAVKL	0.452287	0	0	0	0	0	0	0	0	0	0.373901	0.374153	-10	no
ALCELAYRSGTRL	0	0	0	0	0	0	0	0	0	0.149928	0.373901	0.374153	10	no
AVYHCILRLAYRRDTRLTDKL	0	0.565569	0	0	0	0	0	0	0	0	0.373901	0.374153	-10	no
ASQPSHSGTYLCEGKPPRGIRALDEL	0	0	0	0	0	0	0	0	0.321374	0	0.373901	0.374153	10	no
AHMECGGTPTSRRDTATDKL	0	0	0	0	0.218798	0	0	0	0	0	0.373901	0.374153	-10	no
AVYHRILRVPYRRDTSLTDKL	0	0.377046	0	0	0	0	0	0	0	0	0.373901	0.374153	-10	no
ALSVSAGYERPTDKL	0	0	0	0	0.218798	0	0	0	0	0	0.373901	0.374153	-10	no
APMERRGIRTVKL	0	0	0.589329	0	0	0	0	0	0	0	0.373901	0.374153	-10	no
ATYFCTLMDIGGIRADKL	0	0	0	0	0	0.199933	0	0	0	0	0.373901	0.374153	10	no
ALSEREAYRRDNSWDTRPMFFGTGIEL	0	0	1.76799	0	0	0	0	0	0	0	0.373901	0.374153	-10	no
APSEFTWRLSEGYELGSTDEL	0.226143	0	0	0	0	0	0	0	0	0	0.373901	0.374153	-10	no
AISEGYQPPTL	0	0	0	0	0	0.199933	0	0	0	0	0.373901	0.374153	10	no
ATYFCVLMERGGTPTSRRETATDKL	0	0	0	0.286884	0	0	0	0	0	0	0.373901	0.374153	-10	no
ALWGLGGHSYRRGRGDKL	2.93986	0	0	0	0	0	0	0	0	0	0.373901	0.374153	-10	no
ALMERGAYGEGPATDKL	0	0	0	0	0	0	0	0	0.160687	0	0.373901	0.374153	10	no
ASDRKSSTLILTGGGGGGGGVYHCILRVAYRGDTSLTDKL	0	0.188523	0	0	0	0	0	0	0	0	0.373901	0.374153	-10	no
ALSGITGGTTEVTDKL	0	0	0	0	0	0	0.178444	0	0	0	0.373901	0.374153	10	no
ALMERGVPPHRRDTRTDNL	0	0	0	0	0	0	0.356887	0	0	0	0.373901	0.374153	10	no
ALPELYDIYGRRGSSWDTRQMF	0	0	0	0	0	0	0	0	0	0.299856	0.373901	0.374153	10	no
ALVERAGGTTEATDKL	0	0	0	0	0	0	0.356887	0	0	0	0.373901	0.374153	10	no
ALMECDGKL	0	0	0	3.7295	0	0	0	0	0	0	0.373901	0.374153	-10	no
ASGPRAMGGVRATDKL	0	0	0	0	0	0	0	0	0	0.149928	0.373901	0.374153	10	no
ASGYMRAYPLMGGIRHATDNL	0.226143	0	0	0	0	0	0	0	0	0	0.373901	0.374153	-10	no
ALMGRDIGGTRATDKL	0	0	0	0	0	0.199933	0	0	0	0	0.373901	0.374153	10	no
ASEVGAYGEGPATDRL	0	0	0	0	0	0	0	0	6.10611	0	0.373901	0.374153	10	no
AGDIGEIRADKL	0	0	0	0	0	0.199933	0	0	0	0	0.373901	0.374153	10	no
APGYLWGSYDKL	0	0	0	0	0	0	0	0	0	0.449783	0.373901	0.374153	10	no
ASGWHMTGGIRATEKL	0	0	0	0	0	0	0	0	0.964123	0	0.373901	0.374153	10	no
AERRGIRTDKL	0	0	2.35731	0	0	0	0	0	0	0	0.373901	0.374153	-10	no
ALMERGTPPHRRDTMTDKL	0	0	0	0	0	0	0.535331	0	0	0	0.373901	0.374153	10	no
ADRGIYGGIGGILRVTGKL	0	0	0	0.860653	0	0	0	0	0	0	0.373901	0.374153	-10	no
ALMGLRGTDKL	0	0	0.589329	0	0	0	0	0	0	0	0.373901	0.374153	-10	no
AWEMGADGEGPATDKL	0	0	0	0	0	0	0	0	0.482062	0	0.373901	0.374153	10	no
ASGSLIWHIKWGATDTL	0	0	0	0	0	0	0	0.194252	0	0	0.373901	0.374153	10	no
AYFCVMRPRGHFGGIGGDKL	0	0	0	0	0	0	0	0.777007	0	0	0.373901	0.374153	10	no
ATYYCGSDTGGIRATDKL	0	0	0	0	0	0	0	0	0	0.149928	0.373901	0.374153	10	no
ALSEIRRDTTTDKL	0.226143	0	0	0	0	0	0	0	0	0	0.373901	0.374153	-10	no
ASGSLIWHIKWDAINKL	0	0	0	0	0	0	0	0.388503	0	0	0.373901	0.374153	10	no
ASGEIGVIRADKL	0	0	0	0	0	0.199933	0	0	0	0	0.373901	0.374153	10	no
ALSEQGYIGGMRASTDKL	0	0	0	0	0.875193	0	0	0	0	0	0.373901	0.374153	-10	no
ASGYMRAYPLIGGIWHATDIL	0.226143	0	0	0	0	0	0	0	0	0	0.373901	0.374153	-10	no
AGTYLCGGEPPRGIRALDKL	0	0	0	0	0	0	0	0	0.482062	0	0.373901	0.374153	10	no
ASRPSHSGTYHCGGKPPRGIRALDKL	0	0	0	0	0	0	0	0	0.160687	0	0.373901	0.374153	10	no
ALMERGVPPHRRDSRTDKL	0	0	0	0	0	0	0.356887	0	0	0	0.373901	0.374153	10	no
ATYFCDILERDDKL	0	0	0	0.286884	0	0	0	0	0	0	0.373901	0.374153	-10	no
ATYFCDLMERRAIRTDKL	0	0	0.196443	0	0	0	0	0	0	0	0.373901	0.374153	-10	no
ALMERAELAHLGGGIRAADKL	0	0	0	0	0	0	0	0.194252	0	0	0.373901	0.374153	10	no
ATYYCVSGYMRAHPLIGGIRHATDKL	1.13072	0	0	0	0	0	0	0	0	0	0.373901	0.374153	-10	no
ATYFCTLMERAGGIRATDRL	0	0	0	0	0	0	0.178444	0	0	0	0.373901	0.374153	10	no
ALIERGMKPHQRDTRTDKL	0	0	0	0	0	0	0.178444	0	0	0	0.373901	0.374153	10	no
ALSDRGIYGGIGGILQLTDKL	0	0	0	0.286884	0	0	0	0	0	0	0.373901	0.374153	-10	no
ALPELFGIYGRRGSSWDTRQMF	0	0	0	0	0	0	0	0	0	0.149928	0.373901	0.374153	10	no
ARMERGVGGMRATDKL	0	0	0	0	0	0	0.356887	0	0	0	0.373901	0.374153	10	no
ALSGIVGGITEATDKL	0	0	0	0	0	0	0.178444	0	0	0	0.373901	0.374153	10	no
ASQPEDSGTYFCTLMERGVGGIRATDKL	0	0	0	0	0	0	0.178444	0	0	0	0.373901	0.374153	10	no
AVYYCILRVACRRGTSLTDKL	0	0.188523	0	0	0	0	0	0	0	0	0.373901	0.374153	-10	no
ATYYCTSEMGVYGEGPATDKL	0	0	0	0	0	0	0	0	0.321374	0	0.373901	0.374153	10	no
ASQPSHSGTYLCGGKIWHARSASTDKL	0	0	0.392886	0	0	0	0	0	0	0	0.373901	0.374153	-10	no
ASGTSLSSEGFLSPYKL	0.226143	0	0	0	0	0	0	0	0	0	0.373901	0.374153	-10	no
ALSGVLGGTTEATDKL	0	0	0	0	0	0	0.178444	0	0	0	0.373901	0.374153	10	no
AMPIGGVRATDKL	0	0	0	0	0	37.9872	0	0	0	0	0.373901	0.374153	10	no
ATYFCSLIERGGTPTSRRDTATDKL	0	0	0	0	0.875193	0	0	0	0	0	0.373901	0.374153	-10	no
ASQPSHSGTYLCGGKVWHARRAPTDRL	0	0	2.16087	0	0	0	0	0	0	0	0.373901	0.374153	-10	no
AVYHCILRAAYWRDTSLADNL	0	0.188523	0	0	0	0	0	0	0	0	0.373901	0.374153	-10	no
ALSELRGIHRIGGPTDKL	0	0	0	0	0	0	0	0	0	1.04949	0.373901	0.374153	10	no
ALSGLGGGIRVTDKL	0	0	0	0	0	0	0.178444	0	0	0	0.373901	0.374153	10	no
ASQPSHSGTYLCGGKIWRGRRAPTDKL	0	0	0.196443	0	0	0	0	0	0	0	0.373901	0.374153	-10	no
ATFRGHIRDPATDKL	0	0	0	0	0	0	0	1.16551	0	0	0.373901	0.374153	10	no
AELRRDTTTDKL	3.39215	0	0	0	0	0	0	0	0	0	0.373901	0.374153	-10	no
ALMELRGIRTDKL	0	0	16.5012	0	0	0	0	0	0	0	0.373901	0.374153	-10	no
ASGYMGAYPLIGGIRHGNDKL	0.226143	0	0	0	0	0	0	0	0	0	0.373901	0.374153	-10	no
ANYYCTSGYRALSEGYERADKL	0	0	0	0	0	0	0.178444	0	0	0	0.373901	0.374153	10	no
ALSELSGIPTDEL	0	0	0	0	0	0.199933	0	0	0	0	0.373901	0.374153	10	no
ATYYCVSGLIGGVRATDKL	0	0	0	0	0	1.99933	0	0	0	0	0.373901	0.374153	10	no
ATYKGPMGDPATDKL	0	0	0	0	0	0	0	0.194252	0	0	0.373901	0.374153	10	no
ALWEPYIGGIRALADKL	0	0	0	0	0	0	0	0	0	0.149928	0.373901	0.374153	10	no
ALLGRPDKL	0	0	0	0	0	0	0	0.194252	0	0	0.373901	0.374153	10	no
AIGGIRATDRL	0	0	0	0	0	0	0	0	0	7.64632	0.373901	0.374153	10	no
ASQPSHSGTYLCGGNPPRGIRAPDKL	0	0	0	0	0	0	0	0	6.10611	0	0.373901	0.374153	10	no
ALMSRRGIRTDKL	0	0	0.196443	0	0	0	0	0	0	0	0.373901	0.374153	-10	no
ALLELRRDTTTDKL	12.8902	0	0	0	0	0	0	0	0	0	0.373901	0.374153	-10	no
ALMERGMPPHRRATTTDKL	0	0	0	0	0	0	0.178444	0	0	0	0.373901	0.374153	10	no
ASGISEGCAADKL	0	0	0	0	0	0.199933	0	0	0	0	0.373901	0.374153	10	no
ASCLIGGIRATDQL	0	0	0	0	0	0.199933	0	0	0	0	0.373901	0.374153	10	no
AMRVDGTYEGYETDKL	0	0	0	0	0.218798	0	0	0	0	0	0.373901	0.374153	-10	no
ALSDRVIYGGIGGILRVIDNL	0	0	0	0.286884	0	0	0	0	0	0	0.373901	0.374153	-10	no
ALSDRGIYGGIGGIPRVTDQL	0	0	0	0.286884	0	0	0	0	0	0	0.373901	0.374153	-10	no
ALSELGPGRDARL	0	0	0	0	0	0	0	0	0	0.149928	0.373901	0.374153	10	no
ATFKGHIGDPASDNL	0	0	0	0	0	0	0	0.194252	0	0	0.373901	0.374153	10	no
ALSATSEGYESSTDKL	0	0	0	0	0	0	0	0	0	0.299856	0.373901	0.374153	10	no
ALMERDIGGIRTTDRL	0	0	0	0	0	0.399865	0	0	0	0	0.373901	0.374153	10	no
AVYNSILRPIGADKL	0	0	0	0	0	0.199933	0	0	0	0	0.373901	0.374153	10	no
ASQPSHSGTYLCGGKIWHARRATTDNL	0	0	1.76799	0	0	0	0	0	0	0	0.373901	0.374153	-10	no
ALSELGCRGDTRTDKL	0	0	0	0	0	0.199933	0	0	0	0	0.373901	0.374153	10	no
ASGYKGLSEGYERADKL	0	0	0	0	0	0	153.105	0	0	0	0.373901	0.374153	10	no
ASQPSHSGTYLCGGKIWHERRAPTDTL	0	0	0.196443	0	0	0	0	0	0	0	0.373901	0.374153	-10	no
ANLEKKMQQSSLWIQSSQPSHSGTYLCGGQPPRGIRALDKL	0	0	0	0	0	0	0	0	0.160687	0	0.373901	0.374153	10	no
ASQPGHSGTYLCGGKPPRGIRALDQL	0	0	0	0	0	0	0	0	0.803436	0	0.373901	0.374153	10	no
APSPSWGYAGANHKL	0	0	0	0	0.218798	0	0	0	0	0	0.373901	0.374153	-10	no
ALWELRDIGGIPGTDKL	0	0	0	0	0.218798	0	0	0	0	0	0.373901	0.374153	-10	no
ALSELWHPLYFGGTRDSTDKL	0	91.9992	0	0	0	0	0	0	0	0	0.373901	0.374153	-10	no
ALMERGVGGIRVTDNL	0	0	0	0	0	0	0.178444	0	0	0	0.373901	0.374153	10	no
ALMERDIGGLQATDKL	0	0	0	0	0	0.199933	0	0	0	0	0.373901	0.374153	10	no
ASQTSHSCTYLCGGKPPRGIRALDKL	0	0	0	0	0	0	0	0	0.160687	0	0.373901	0.374153	10	no
ASGYRGIPEGYERADKL	0	0	0	0	0	0	0.178444	0	0	0	0.373901	0.374153	10	no
ASQPSHSGTYLCGVKPPRGIPALDKL	0	0	0	0	0	0	0	0	0.160687	0	0.373901	0.374153	10	no
ALMDIGGITIDKL	0	0	0	0	0	48.3837	0	0	0	0	0.373901	0.374153	10	no
ALSEHPDKL	0	0	0	0	0	0	0	25.8355	0	0	0.373901	0.374153	10	no
AVYHCILRVSYRRDTILTDKL	0	0.188523	0	0	0	0	0	0	0	0	0.373901	0.374153	-10	no
ALSELYGIYGRRGGSWATRQL	0	0	0	0	0	0	0	0	0	0.149928	0.373901	0.374153	10	no
ASQPSHSGTYLCGGKIWHARRTTNDKL	0	0	0.196443	0	0	0	0	0	0	0	0.373901	0.374153	-10	no
ALWEPGWHIRGYELPDKL	0	0	0.196443	0	0	0	0	0	0	0	0.373901	0.374153	-10	no
APGPSIGGRLATDKL	0	0	0	0	0	0.199933	0	0	0	0	0.373901	0.374153	10	no
ATGWHMTGGIRAADKL	0	0	0	0	0	0	0	0	0.160687	0	0.373901	0.374153	10	no
ASGSLIGDIKWDATDKL	0	0	0	0	0	0	0	0.194252	0	0	0.373901	0.374153	10	no
ALTERGMPPHRRDTTTDKL	0	0	0	0	0	0	0.178444	0	0	0	0.373901	0.374153	10	no
ASEMGAYGEGPATERL	0	0	0	0	0	0	0	0	0.160687	0	0.373901	0.374153	10	no
ASGYRGLSEVYERANKL	0	0	0	0	0	0	0.178444	0	0	0	0.373901	0.374153	10	no
ALRPDDSGKYFCTLWELDDRRDTDKL	0	0	0	0	0	0	0	0	0.160687	0	0.373901	0.374153	10	no
ALSQLWHPLYFGGIRDFTDKL	0	0.188523	0	0	0	0	0	0	0	0	0.373901	0.374153	-10	no
ATYSCPSEGGAGGGGPATDKL	0	0	0	0	0	0	0	0	0.160687	0	0.373901	0.374153	10	no
AVYQCILRVAYRRDKSLTDKL	0	0.188523	0	0	0	0	0	0	0	0	0.373901	0.374153	-10	no
AVYHCILRVAYRRATILTDKL	0	0.188523	0	0	0	0	0	0	0	0	0.373901	0.374153	-10	no
ASGYMRAYPRIGVIRQPTDKL	0.226143	0	0	0	0	0	0	0	0	0	0.373901	0.374153	-10	no
AEFTWRLSEGHELGSTDKL	0.226143	0	0	0	0	0	0	0	0	0	0.373901	0.374153	-10	no
ALSELGRETTTDKL	0.226143	0	0	0	0	0	0	0	0	0	0.373901	0.374153	-10	no
ASGSVGGIRATDKL	0	0	0	0	0	0	0	0	0	0.449783	0.373901	0.374153	10	no
ALMEPQARGTDEL	0	0	0	0	0	0	0	0	0.160687	0	0.373901	0.374153	10	no
ATYYSTSGYRGLSEGYERAGKL	0	0	0	0	0	0	0.178444	0	0	0	0.373901	0.374153	10	no
ALRERADMAYIVGGIRAADKL	0	0	0	0	0	0	0	0.194252	0	0	0.373901	0.374153	10	no
ATFKGHFGGIGGDRL	0	0	0	0	0	0	0	1.16551	0	0	0.373901	0.374153	10	no
ATYYCSSGYIGGVPTDKL	0	0	0	0	0	0.199933	0	0	0	0	0.373901	0.374153	10	no
ASQMEGYGEGPATDKL	0	0	0	0	0	0	0	0	0.160687	0	0.373901	0.374153	10	no
ATFRGHIGVPATDKL	0	0	0	0	0	0	0	0.388503	0	0	0.373901	0.374153	10	no
ALEYRGLSEGYERADKL	0	0	0	0	0	0	0.535331	0	0	0	0.373901	0.374153	10	no
ATYYCTLWELTEGYGDKL	0	0	0	0	0	0	0	0	0	0.149928	0.373901	0.374153	10	no
ATYFCTLMERGRGIRATDKL	0	0	0.196443	0	0	0	0	0	0	0	0.373901	0.374153	-10	no
ALMERDDQL	0	0	0	79.4669	0	0	0	0	0	0	0.373901	0.374153	-10	no
ASVYRGLSEGYERTDKL	0	0	0	0	0	0	0.356887	0	0	0	0.373901	0.374153	10	no
ALMDIGGITNKL	0	0	0	0	0	0.399865	0	0	0	0	0.373901	0.374153	10	no
ALMERAEMAYIVGGIRASNKL	0	0	0	0	0	0	0	0.194252	0	0	0.373901	0.374153	10	no
AYQPSHSGTYLCGRKPPRGIRALDKL	0	0	0	0	0	0	0	0	0.160687	0	0.373901	0.374153	10	no
ALSELRGIHHIGGATDEL	0	0	0	0	0	0	0	0	0	0.149928	0.373901	0.374153	10	no
ASEFRSYVKWHATDKL	0	0	0	0	0	0	0	0	0.160687	0	0.373901	0.374153	10	no
AVYHCILRVAYRGDTSSTDKL	0	2.4508	0	0	0	0	0	0	0	0	0.373901	0.374153	-10	no
AAPIGGIRATDKL	0	0	0	0	0	0	0.356887	0	0	0	0.373901	0.374153	10	no
AAPSDGGVLATDKL	0	0	0	0	0	0.199933	0	0	0	0	0.373901	0.374153	10	no
ASWTWLSWEGFLSPDKL	0.226143	0	0	0	0	0	0	0	0	0	0.373901	0.374153	-10	no
AMRHRGHFGGIGGDKL	0	0	0	0	0	0	0	3.88503	0	0	0.373901	0.374153	10	no
ASGRFIGGILATDKL	0	0	0	0	0	0.199933	0	0	0	0	0.373901	0.374153	10	no
ASQPENSGTYFCTLSELRGIHHIGGSTDKL	0	0	0	0	0	0	0	0	0	0.149928	0.373901	0.374153	10	no
ALLGPSGGIRAETDKL	0	0	0	0	0	0.199933	0	0	0	0	0.373901	0.374153	10	no
ALSELGYRRDTITDKL	0	0	0	0	0	1.59946	0	0	0	0	0.373901	0.374153	10	no
AVYHCILRVAYRGGTGLTDKL	0	0.188523	0	0	0	0	0	0	0	0	0.373901	0.374153	-10	no
ALSELRGIHPTGGSTDKL	0	0	0	0	0	0	0	0	0	0.149928	0.373901	0.374153	10	no
ATYFCSLMGIRATYKL	0	0	0.196443	0	0	0	0	0	0	0	0.373901	0.374153	-10	no
ASGYGRAYPLIGGIRHATDKL	0.226143	0	0	0	0	0	0	0	0	0	0.373901	0.374153	-10	no
AVYRCILRVAYRRDTRSTDKL	0	0.188523	0	0	0	0	0	0	0	0	0.373901	0.374153	-10	no
AGYHCILRPIGADKL	0	0	0	0	0	3.79872	0	0	0	0	0.373901	0.374153	10	no
ALTEQGYIGGIRGPTDKL	0	0	0	0	4.81356	0	0	0	0	0	0.373901	0.374153	-10	no
AVYHCILRVAYRRDTSVTDNL	0	0.377046	0	0	0	0	0	0	0	0	0.373901	0.374153	-10	no
ALMELDDKLVFGRRLAFWFHSHL	0	0	0	0.286884	0	0	0	0	0	0	0.373901	0.374153	-10	no
ALWELGWHLWGYELLDKL	0	0	0.196443	0	0	0	0	0	0	0	0.373901	0.374153	-10	no
ALQPDDSGKYLCSLWELAHRRDTRL	0	0	0	0	0	0	0	0	0	0.149928	0.373901	0.374153	10	no
ALMERGRRDTPTDKL	0	0	0	0	0	0	0	0.194252	0	0	0.373901	0.374153	10	no
ASETGAYGEGPTTDKL	0	0	0	0	0	0	0	0	2.73168	0	0.373901	0.374153	10	no
ALMERVWRDTATDNL	0	0	0	0	0	0	0	0.388503	0	0	0.373901	0.374153	10	no
ALMDRGEMAYIDVGLRAADKL	0	0	0	0	0	0	0	0.194252	0	0	0.373901	0.374153	10	no
AVYHCILRVAYRRDTSLTHRL	0	0.188523	0	0	0	0	0	0	0	0	0.373901	0.374153	-10	no
ATYFCSLIGIRSTDKL	0	0	0.196443	0	0	0	0	0	0	0	0.373901	0.374153	-10	no
AVYHCILRAAYRRDTSLPDNL	0	0.188523	0	0	0	0	0	0	0	0	0.373901	0.374153	-10	no
ASEMGAGGGGPATDKL	0	0	0	0	0	0	0	0	0.964123	0	0.373901	0.374153	10	no
ALMERGMPPHRGETRTDKL	0	0	0	0	0	0	0.356887	0	0	0	0.373901	0.374153	10	no
ALQPDVSETYFCHLWVRGGHSYRRDRGDKL	0.226143	0	0	0	0	0	0	0	0	0	0.373901	0.374153	-10	no
ALWELGGYSYRGDRGDKL	0.67843	0	0	0	0	0	0	0	0	0	0.373901	0.374153	-10	no
ALMERGVGGIQATDEL	0	0	0	0	0	0	0.178444	0	0	0	0.373901	0.374153	10	no
ALVERAERADIVGGIRAADKL	0	0	0	0	0	0	0	0.194252	0	0	0.373901	0.374153	10	no
ASGTWLSSEGFHSLDKL	0.904573	0	0	0	0	0	0	0	0	0	0.373901	0.374153	-10	no
ALYGRYGRRGSSWDTRQMF	0	0	0	0	0	0	0	0	0	0.149928	0.373901	0.374153	10	no
ASQPSHSGTYLCGGKPPRGIRAIGKL	0	0	0	0	0	0	0	0	0.160687	0	0.373901	0.374153	10	no
APSAYGGGIRATDKL	0	0	0	0	0	10.3965	0	0	0	0	0.373901	0.374153	10	no
ALMERGGRIRATDRL	0	0	0.196443	0	0	0	0	0	0	0	0.373901	0.374153	-10	no
ASGIGAYGEGPATDTL	0	0	0	0	0	0	0	0	0.160687	0	0.373901	0.374153	10	no
ALMERGMPPHRRDTSYRQTRL	0	0	0	0	0	0	0.356887	0	0	0	0.373901	0.374153	10	no
AHHCILRVAYRRDTSLTDKL	0	7.91796	0	0	0	0	0	0	0	0	0.373901	0.374153	-10	no
ASQPSHSGTYLCGEKPPQGIRALDKL	0	0	0	0	0	0	0	0	0.160687	0	0.373901	0.374153	10	no
AMRDIGGVRTPDKL	0.226143	0	0	0	0	0	0	0	0	0	0.373901	0.374153	-10	no
ALMERAGGVRVTDKL	0	0	0	0	0	0	0.535331	0	0	0	0.373901	0.374153	10	no
ASQPSHSGTYLCGRKIWHAWRAPTDKL	0	0	0.196443	0	0	0	0	0	0	0	0.373901	0.374153	-10	no
ALPDRGIYGGIGGLLRGTDKL	0	0	0	0.286884	0	0	0	0	0	0	0.373901	0.374153	-10	no
ASQPSHSGTYLCGENPPRGIRALGKL	0	0	0	0	0	0	0	0	0.321374	0	0.373901	0.374153	10	no
ASQPSHSGTYLGGGKIWHARRAPTEKL	0	0	0.196443	0	0	0	0	0	0	0	0.373901	0.374153	-10	no
ALMERGMPRHRRDTSTDKL	0	0	0	0	0	0	0.178444	0	0	0	0.373901	0.374153	10	no
ALVERRGTRTDKL	0	0	1.76799	0	0	0	0	0	0	0	0.373901	0.374153	-10	no
ALSELGMRATDKL	0	0	0	0	0	0.199933	0	0	0	0	0.373901	0.374153	10	no
ALMERAEMAYIVEGIRAADEL	0	0	0	0	0	0	0	0.388503	0	0	0.373901	0.374153	10	no
ALWELDDRRDPDNL	0	0	0	0	0	0	0	0	0.160687	0	0.373901	0.374153	10	no
ASGWHMSGGIPATDKL	0	0	0	0	0	0	0	0	0.482062	0	0.373901	0.374153	10	no
ALMGIGGITTDKL	0	0	0	0	0	123.758	0	0	0	0	0.373901	0.374153	10	no
ARSEIIGGTTEATDKL	0	0	0	0	0	0	0.178444	0	0	0	0.373901	0.374153	10	no
ARSGLRGIPTDKL	0	0	0	0	0	0.199933	0	0	0	0	0.373901	0.374153	10	no
ASQRSHSGTYHCGGKIWHARRAPTDKL	0	0	0.196443	0	0	0	0	0	0	0	0.373901	0.374153	-10	no
ALTERAEMTYIVGGIRAADKL	0	0	0	0	0	0	0	1.35976	0	0	0.373901	0.374153	10	no
ASQPSHSCTYVCGGKLPRGIRALDKL	0	0	0	0	0	0	0	0	0.160687	0	0.373901	0.374153	10	no
ASQPSHSGTYLCGGNRWHARRAPTDKL	0	0	0.196443	0	0	0	0	0	0	0	0.373901	0.374153	-10	no
AVYHCIRRVAYRKDTSLTDKL	0	0.188523	0	0	0	0	0	0	0	0	0.373901	0.374153	-10	no
ALMELGAGRRATDKL	0	0	0.196443	0	0	0	0	0	0	0	0.373901	0.374153	-10	no
ATFKGDTGDPATDKL	0	0	0	0	0	0	0	0.194252	0	0	0.373901	0.374153	10	no
ASGYIVGSYDKL	0	0	0	0	0	0	0	0	0	0.449783	0.373901	0.374153	10	no
ASQPSHSGTYLCGGKIWHARRAPTDKVVL	0	0	0.196443	0	0	0	0	0	0	0	0.373901	0.374153	-10	no
ASGYMRAYPLVGGVQHATDKL	0.226143	0	0	0	0	0	0	0	0	0	0.373901	0.374153	-10	no
ASGYRVLSEGSERADNL	0	0	0	0	0	0	0.178444	0	0	0	0.373901	0.374153	10	no
AVYHCILRVTYRRGTSLTDKL	0	1.69671	0	0	0	0	0	0	0	0	0.373901	0.374153	-10	no
APIERAEGAYIVGGIRAADKL	0	0	0	0	0	0	0	0.194252	0	0	0.373901	0.374153	10	no
AVYHCILRLIYPSGGSSTDKL	0	0.188523	0	0	0	0	0	0	0	0	0.373901	0.374153	-10	no
ALMERVPRATATDKL	0	0	0	0	0	0	0	0.194252	0	0	0.373901	0.374153	10	no
ALPELRDIGGIPATDKL	0	0	0	0	0.218798	0	0	0	0	0	0.373901	0.374153	-10	no
ASLPSHSGTYLCGGEPPRGIRALDKL	0	0	0	0	0	0	0	0	0.642749	0	0.373901	0.374153	10	no
AVYHCSLGVAYRRDTSLTDKL	0	0.565569	0	0	0	0	0	0	0	0	0.373901	0.374153	-10	no
ASGYRGLSEGYEQAAKL	0	0	0	0	0	0	0.178444	0	0	0	0.373901	0.374153	10	no
ALSEPLNGGIQATDKL	0	0.188523	0	0	0	0	0	0	0	0	0.373901	0.374153	-10	no
AIARRDTSPATDKL	0.226143	0.188523	0	0	0	0	0	0	0	0	0.180142	0.374153	-10	no
ASEMGAYGSGPATDKL	0	0	0	0	0	0	0	0	0.160687	0	0.373901	0.374153	10	no
ASGSLIWRIKWNATYKL	0	0	0	0	0	0	0	0.194252	0	0	0.373901	0.374153	10	no
ASGTWLLSEGLLSPDKL	0.904573	0	0	0	0	0	0	0	0	0	0.373901	0.374153	-10	no
AVYHWILSVAYRRDTSLTDKL	0	0.188523	0	0	0	0	0	0	0	0	0.373901	0.374153	-10	no
ALMERAGQIRATDKL	0	0	0	0	0	0	0.178444	0	0	0	0.373901	0.374153	10	no
ALMEHGGTLTSRRDTATDKL	0	0	0	0	0.437597	0	0	0	0	0	0.373901	0.374153	-10	no
AVYHCILRVAYWGDTSLTDKL	0	2.07375	0	0	0	0	0	0	0	0	0.373901	0.374153	-10	no
ALMERVRRDKATDNL	0	0	0	0	0	0	0	0.194252	0	0	0.373901	0.374153	10	no
ALMERRGIGADKL	0	0	2.35731	0	0	0	0	0	0	0	0.373901	0.374153	-10	no
ASEMGEYGEGPATDNL	0	0	0	0	0	0	0	0	0.321374	0	0.373901	0.374153	10	no
AYLCGGKPPRGIRAPDKL	0	0	0	0	0	0	0	0	6.74886	0	0.373901	0.374153	10	no
ASGYIAGIRATHKL	0	0	0	0	0	0.199933	0	0	0	0	0.373901	0.374153	10	no
ALMERGTSPHGRDTRTDKL	0	0	0	0	0	0	0.178444	0	0	0	0.373901	0.374153	10	no
ASGYIWGPYGEL	0	0	0	0	0	0	0	0	0	0.299856	0.373901	0.374153	10	no
ALSEFTWLLSEGYELGSTGKL	0.452287	0	0	0	0	0	0	0	0	0	0.373901	0.374153	-10	no
ALIDRGDTPTSRMDTDTDKL	0	0	0	0	0.218798	0	0	0	0	0	0.373901	0.374153	-10	no
ALMERGGIPTFRRDTATDKL	0	0	0	0	1.31279	0	0	0	0	0	0.373901	0.374153	-10	no
ATGSPIWHIGGIRADKL	0	0	0	0	0	0.199933	0	0	0	0	0.373901	0.374153	10	no
ASGLGHMGEIPATDKL	0	0	0	0	0	0	0	0	0.160687	0	0.373901	0.374153	10	no
ASGYIGGGKL	0	0	0	0	0	0.799731	0	0	0	0	0.373901	0.374153	10	no
AVYYCILRVAYRRDTSLPDKL	0	0.188523	0	0	0	0	0	0	0	0	0.373901	0.374153	-10	no
ASQPSHSGTYLSGGKPPRGIRAFDKL	0	0	0	0	0	0	0	0	0.321374	0	0.373901	0.374153	10	no
ALSEPHWLLSEGYHEL	0	0	0	0	0.218798	0	0	0	0	0	0.373901	0.374153	-10	no
ALMESGGGIRATDTL	0	0	0.196443	0	0	0	0	0	0	0	0.373901	0.374153	-10	no
ALSELGYRRDTRNDKL	0	0	0	0	0	0.799731	0	0	0	0	0.373901	0.374153	10	no
ALMERVRRDAATEKL	0	0	0	0	0	0	0	0.194252	0	0	0.373901	0.374153	10	no
ASGSLIWHIGGMRGPDKL	0	0	0	0	0	0.199933	0	0	0	0	0.373901	0.374153	10	no
ALSEPYGIYGRRGSSWDTRQMCFGTGIEL	0	0	0	0	0	0	0	0	0	0.299856	0.373901	0.374153	10	no
ALMERAVGVGSTDKL	0	0	0	0	0	0	0.178444	0	0	0	0.373901	0.374153	10	no
ATDKGHIGDPATDKL	0	0	0	0	0	0	0	0.194252	0	0	0.373901	0.374153	10	no
ASQPEGSGTYFCTPSGIIGATTEATDNL	0	0	0	0	0	0	0.178444	0	0	0	0.373901	0.374153	10	no
AMGPQGHFGGIGGDKL	0	0	0	0	0	0	0	0.194252	0	0	0.373901	0.374153	10	no
AVMDIGGITTDKL	0	0	0	0	0	1.59946	0	0	0	0	0.373901	0.374153	10	no
ASQPSHSGTYLCGGKIWHARRPPTDQL	0	0	0.196443	0	0	0	0	0	0	0	0.373901	0.374153	-10	no
ASGTYFCALSELRGIHHIGGSTDKL	0	0	0	0	0	0	0	0	0	0.899567	0.373901	0.374153	10	no
ALMERGGTPLSVSEGYEGATDKL	0	0	0	0	0.218798	0	0	0	0	0	0.373901	0.374153	-10	no
ALSDRGIHGGTTGILRVTDKL	0	0	0	0.286884	0	0	0	0	0	0	0.373901	0.374153	-10	no
ALSELYMAIGGITTDKL	0	0	0	0	0	9.7967	0	0	0	0	0.373901	0.374153	10	no
ALRERGDTPTSRRDTATDKL	0	0	0	0	0.437597	0	0	0	0	0	0.373901	0.374153	-10	no
ALSELRTDTTTDKL	0.452287	0	0	0	0	0	0	0	0	0	0.373901	0.374153	-10	no
ALSDRGIYGGIGGILRVTGKL	0	0	0	742.457	0	0	0	0	0	0	0.373901	0.374153	-10	no
AVYHCILTVAYRSDTSLTDRL	0	0.188523	0	0	0	0	0	0	0	0	0.373901	0.374153	-10	no
ATYYCDLMERADKL	0	0	0	0.286884	0	0	0	0	0	0	0.373901	0.374153	-10	no
ANLDKKMQQSSLWIQSSQPSHSGTYLCGGKIWHARKAPTDKL	0	0	0.196443	0	0	0	0	0	0	0	0.373901	0.374153	-10	no
ASGKRHRGGRRTTDKL	0	0	0	0	0	0	0	0	0	0.149928	0.373901	0.374153	10	no
AIRPRGHFGGVGGDKL	0	0	0	0	0	0	0	0.194252	0	0	0.373901	0.374153	10	no
ALIGPSGEIRAGTDIL	0	0	0	0	0	0.199933	0	0	0	0	0.373901	0.374153	10	no
AVYHCIPRVAYRRDPSLTDKL	0	0.188523	0	0	0	0	0	0	0	0	0.373901	0.374153	-10	no
ASGWGHRGGIRATDKL	0	0	0	0	0	0	0	0	0	0.149928	0.373901	0.374153	10	no
ALSEPRGMHHIGGSTDKL	0	0	0	0	0	0	0	0	0	0.449783	0.373901	0.374153	10	no
ASQPSHLGTYLFGGKPPRGIRALYKL	0	0	0	0	0	0	0	0	0.160687	0	0.373901	0.374153	10	no
ASGWHMAGGIPATDKL	0	0	0	0	0	0	0	0	0.160687	0	0.373901	0.374153	10	no
ASGMGGYGEGPATDKL	0	0	0	0	0	0	0	0	0.482062	0	0.373901	0.374153	10	no
ALSEPRGIRHIGGSTDKL	0	0	0	0	0	0	0	0	0	0.899567	0.373901	0.374153	10	no
APGSLIWHIKWDAADKL	0	0	0	0	0	0	0	0.971258	0	0	0.373901	0.374153	10	no
ASGHHIGGIRATDKL	0	0	0	0	0	107.564	0	0	0	0	0.373901	0.374153	10	no
ALSELRVGGVLPATDKL	0	0	0	0	0.656395	0	0	0	0	0	0.373901	0.374153	-10	no
ALLERGMLPHRRDTRTDKL	0	0	0	0	0	0	0.356887	0	0	0	0.373901	0.374153	10	no
ASQPSHSGTYLCGGKMWHARRAPPDKL	0	0	0.392886	0	0	0	0	0	0	0	0.373901	0.374153	-10	no
ALSELYGIYGGRGGAWDTRQMF	0	0	0	0	0	0	0	0	0	0.149928	0.373901	0.374153	10	no
ATYFCGGKIWPARRAPTDKL	0	0	0.196443	0	0	0	0	0	0	0	0.373901	0.374153	-10	no
ALRERVRRDTATDKL	0	0	0	0	0	0	0.178444	62.3548	0	0	0.372368	0.374153	10	no
AFKGHIGDPAPDKL	0	0	0	0	0	0	0	0.194252	0	0	0.373901	0.374153	10	no
ALMERRWIGTDKL	0	0	0.392886	0	0	0	0	0	0	0	0.373901	0.374153	-10	no
ACHCILRAAYRRDTSLTDKL	0	0.188523	0	0	0	0	0	0	0	0	0.373901	0.374153	-10	no
ASGYRGLSAGSERADKL	0	0	0	0	0	0	0.356887	0	0	0	0.373901	0.374153	10	no
ALVGPSGGIRAGHDKL	0	0	0	0	0	0.199933	0	0	0	0	0.373901	0.374153	10	no
ATQALTAVEGPSATDKL	0	0	0	0	0	0	0	0.194252	0	0	0.373901	0.374153	10	no
APQPEDSGTYFCTLSELRGIHHIGGSTDKL	0	0	0	0	0	0	0	0	0	0.899567	0.373901	0.374153	10	no
ALWEPSIGGIRAPDKL	0	0	0	0	0.875193	0	0	0	0	0	0.373901	0.374153	-10	no
ALMERAEMAYIVGGIRAADKL	0	0	0	0	0	2.59913	5.88864	202700	3.05306	2.84863	0.373863	0.374153	10	no
ASMISEGYELPKL	0	0	0	0	0	0.399865	0	0	0	0	0.373901	0.374153	10	no
ALIECRGIRTDKL	0	0	0.589329	0	0	0	0	0	0	0	0.373901	0.374153	-10	no
AFKGSIGDPATDKL	0	0	0	0	0	0	0	0.194252	0	0	0.373901	0.374153	10	no
ASEMGAYAAGPATHKL	0	0	0	0	0	0	0	0	0.160687	0	0.373901	0.374153	10	no
ALWELRIGGIRPPADKL	0	0	0	0	0.218798	0	0	0	0	0	0.373901	0.374153	-10	no
ASGTWRSPEGFLSPDKL	0.226143	0	0	0	0	0	0	0	0	0	0.373901	0.374153	-10	no
ALMVRADMAYIVGGIRAADKL	0	0	0	0	0	0	0	0.194252	0	0	0.373901	0.374153	10	no
ALMERGGTPTSRWDMATDRL	0	0	0	0	0.218798	0	0	0	0	0	0.373901	0.374153	-10	no
ALSEFTWRLSEGYKLGGTDKL	0.452287	0	0	0	0	0	0	0	0	0	0.373901	0.374153	-10	no
AYHCILRVAYRRDTSFTDKL	0	0.377046	0	0	0	0	0	0	0	0	0.373901	0.374153	-10	no
ALMERGGTATSRRDTATNKL	0	0	0	0	0.218798	0	0	0	0	0	0.373901	0.374153	-10	no
AHSERPWGIPPDKL	0	0	0	0	0	0.199933	0	0	0	0	0.373901	0.374153	10	no
ALSEPRWHSSEGYHKL	0	0	0	0	0.218798	0	0	0	0	0	0.373901	0.374153	-10	no
ASSEISEGYESSTDKL	0	0	0	0	0	0	0	0	0	0.149928	0.373901	0.374153	10	no
AVHHCNLRVAYRRDTSLTDKL	0	0.377046	0	0	0	0	0	0	0	0	0.373901	0.374153	-10	no
ASQPSQSGTYLCGGKPPRGVRALDKL	0	0	0	0	0	0	0	0	0.160687	0	0.373901	0.374153	10	no
ASQPSHSGTYLCVGKPLRGIQALDKL	0	0	0	0	0	0	0	0	0.160687	0	0.373901	0.374153	10	no
ALMERAVMAYIVGGIRAAYKL	0	0	0	0	0	0	0	0.194252	0	0	0.373901	0.374153	10	no
ATGYTGGIRATDKL	0	0	0	0	0	0.199933	0	0	0	0	0.373901	0.374153	10	no
ASGYIWGAYDQL	0	0	0	0	0	0	0	0	0	0.449783	0.373901	0.374153	10	no
ASVCIWGFYDKL	0	0	0	0	0	0	0	0	0	0.149928	0.373901	0.374153	10	no
ALMERAEMVYVAGGIRAADKL	0	0	0	0	0	0	0	2.13677	0	0	0.373901	0.374153	10	no
APVERRGIRTDKL	0	0	1.76799	0	0	0	0	0	0	0	0.373901	0.374153	-10	no
ALSELIGGMRATDKL	0	0	0	0	0	0	0	0	0	0.149928	0.373901	0.374153	10	no
ASRSLIWHIEWDATDKL	0	0	0	0	0	0	0	0.194252	0	0	0.373901	0.374153	10	no
ASGSRGLSGGYERADKL	0	0	0	0	0	0	0.535331	0	0	0	0.373901	0.374153	10	no
AYFCTLMERGVGGIRATDEL	0	0	0	0	0	0	0.178444	0	0	0	0.373901	0.374153	10	no
ASGTLLSSEGFLSPDKL	26.9111	0	0	0	0	0	0	0	0	0	0.373901	0.374153	-10	no
ANRTFHLMISPVSLEDSVTYYCDSGMGAYGEGPATDKL	0	0	0	0	0	0	0	0	0.160687	0	0.373901	0.374153	10	no
ASGSPIWRIKWDATDKL	0	0	0	0	0	0	0	2.71952	0	0	0.373901	0.374153	10	no
AWGYIGGILATDKL	0	0	0	0	0	0.199933	0	0	0	0	0.373901	0.374153	10	no
ATVYHCTLRVAYRRDTSLTDKL	0	3.01637	0	0	0	0	0	0	0	0	0.373901	0.374153	-10	no
ALPELGILLNDKL	0	0.188523	0	0	0	0	0	0	0	0	0.373901	0.374153	-10	no
ASEMAAYGEGPATDQL	0	0	0	0	0	0	0	0	0.160687	0	0.373901	0.374153	10	no
ATFKEPIGDPATDKL	0	0	0	0	0	0	0	0.388503	0	0	0.373901	0.374153	10	no
ARRGLRTDKL	0	0	1.17866	0	0	0	0	0	0	0	0.373901	0.374153	-10	no
ASGYRSLSEGYARADKL	0	0	0	0	0	0	1.07066	0	0	0	0.373901	0.374153	10	no
ALIGPNGGIRAGTDKL	0	0	0	0	0	0.199933	0	0	0	0	0.373901	0.374153	10	no
ALWEPNIGGIQAPNKL	0	0	0	0	0.437597	0	0	0	0	0	0.373901	0.374153	-10	no
ASQPSHSGTYLCGGKIWYVRRAPTDKL	0	0	0.196443	0	0	0	0	0	0	0	0.373901	0.374153	-10	no
ALSDPHMLSSEGYHKL	0	0	0	0	0.218798	0	0	0	0	0	0.373901	0.374153	-10	no
ALRERGVGGIRAADKL	0	0	0	0	0	0	0.178444	0	0	0	0.373901	0.374153	10	no
AMKEDRIYEGYETDKL	0	0	0	0	0.218798	0	0	0	0	0	0.373901	0.374153	-10	no
ASGYMRAYPLIRGIRHATDIL	0.226143	0	0	0	0	0	0	0	0	0	0.373901	0.374153	-10	no
AIEYMAHIEGYELTNKL	0	0	0	0	0	0.199933	0	0	0	0	0.373901	0.374153	10	no
AIMERGVGGIRATDKL	0	0	0	0	0	0	9.81441	0	0	0	0.373901	0.374153	10	no
ASQPSHSGTYLCGGRPPRGMRALDKL	0	0	0	0	0	0	0	0	2.73168	0	0.373901	0.374153	10	no
AFMERGMPPHRRATRTDKL	0	0	0	0	0	0	0.178444	0	0	0	0.373901	0.374153	10	no
AVYHCILRVAYRRDTSLISKL	0	0.188523	0	0	0	0	0	0	0	0	0.373901	0.374153	-10	no
ALPEFTWRLSEGCELGSTDKL	0.226143	0	0	0	0	0	0	0	0	0	0.373901	0.374153	-10	no
ALMERVRRDTAADNL	0	0	0	0	0	0	0	0.582755	0	0	0.373901	0.374153	10	no
ASQPSHSGTYLCGGNPHRGIRALDKL	0	0	0	0	0	0	0	0	0.964123	0	0.373901	0.374153	10	no
ALMERGAEGIRATDKL	0	0	0	0	0	0	0.356887	0	0	0	0.373901	0.374153	10	no
ALSELRIRGILPATGKL	0	0	0	0	0.437597	0	0	0	0	0	0.373901	0.374153	-10	no
ASGNIGGILDTDKL	0	0	0	0	0	0.199933	0	0	0	0	0.373901	0.374153	10	no
ALSELRGIHHIGGFTDIL	0	0	0	0	0	0	0	0	0	0.149928	0.373901	0.374153	10	no
AMGGIRATAKL	0	0	0	0	0	0	0	0	0	14.2431	0.373901	0.374153	10	no
ALSELRGIRADKL	0	0	0	0	0	56.381	0	0	0	0	0.373901	0.374153	10	no
ALGELAHRGDTRL	0	0	0	0	0	0	0	0	0	0.149928	0.373901	0.374153	10	no
ASEVGAYGERPATDKL	0	0	0	0	0	0	0	0	0.160687	0	0.373901	0.374153	10	no
ASGTLIWHIKWDATDKL	0	0	0	0	0	0	0	49.5342	0	0	0.373901	0.374153	10	no
ALSERGAYRRDNSWDTQQMF	0	0	0.196443	0	0	0	0	0	0	0	0.373901	0.374153	-10	no
AVYHCIQRVEYRRDTSLTDKL	0	0.188523	0	0	0	0	0	0	0	0	0.373901	0.374153	-10	no
ATYFCPLMERGVGGIRANDKL	0	0	0	0	0	0	0.178444	0	0	0	0.373901	0.374153	10	no
ASEYIGGVRTDKL	0	0	0	0	0	0.399865	0	0	0	0	0.373901	0.374153	10	no
ALSDLVTDKL	0	0	0	0	0	0	0	0	0	0.149928	0.373901	0.374153	10	no
ASGWRHMGGIRATEKL	0	0	0	0	0	0	0	0	0	0.149928	0.373901	0.374153	10	no
ALMACAGGIRATDKL	0	0	0	0	0	0	0.356887	0	0	0	0.373901	0.374153	10	no
ALWELARRRATRL	0	0	0	0	0	0	0	0	0	0.149928	0.373901	0.374153	10	no
ALMEHAGAIRATDKL	0	0	0	0	0	0	0.178444	0	0	0	0.373901	0.374153	10	no
ATYYCVSGPPIGGILATDKL	0	0	0	0	0	0.199933	0	0	0	0	0.373901	0.374153	10	no
ASERGAEGEGPATDKL	0	0	0	0	0	0	0	0	0.321374	0	0.373901	0.374153	10	no
ALSEPHWPPSEGDHKL	0	0	0	0	0.218798	0	0	0	0	0	0.373901	0.374153	-10	no
ASQPSHSGTYLYGGKPTRGIRALDKL	0	0	0	0	0	0	0	0	0.160687	0	0.373901	0.374153	10	no
ALSEREAYRRGNSWDTRQMVFGTGIEL	0	0	0.196443	0	0	0	0	0	0	0	0.373901	0.374153	-10	no
ASGDIWFHSHL	0	0	0	0	0	0	0	0	0	0.149928	0.373901	0.374153	10	no
AMREGISEGYEPDKL	0	0.188523	0	0	0	0	0	0	0	0	0.373901	0.374153	-10	no
ALSEISEGYGSSTGKL	0	0	0	0	0	0	0	0	0	0.149928	0.373901	0.374153	10	no
ASWYIGGIRTDKL	0	0	0	0	0	7.79738	0	0	0	0	0.373901	0.374153	10	no
ATYFCPLMERAEMAYIAGGTRAADKL	0	0	0	0	0	0	0	0.194252	0	0	0.373901	0.374153	10	no
ALSDHGIYGGIGGILRVNDKL	0	0	0	0.286884	0	0	0	0	0	0	0.373901	0.374153	-10	no
ASEMGAYREGPATNKL	0	0	0	0	0	0	0	0	0.482062	0	0.373901	0.374153	10	no
ASQPSHSGSYLCGGKPPRGIRALDTL	0	0	0	0	0	0	0	0	0.160687	0	0.373901	0.374153	10	no
ATGTWFSSEGFLSPDKL	1.583	0	0	0	0	0	0	0	0	0	0.373901	0.374153	-10	no
ASGTWRSSTGILAPDKL	0.226143	0	0	0	0	0	0	0	0	0	0.373901	0.374153	-10	no
ASGYIWGSSEKL	0	0	0	0	0	0	0	0	0	0.149928	0.373901	0.374153	10	no
AVYHCLLRVAYRRDTSLADKL	0	0.188523	0	0	0	0	0	0	0	0	0.373901	0.374153	-10	no
ASEVAANGEGPATDKL	0	0	0	0	0	0	0	0	0.321374	0	0.373901	0.374153	10	no
ATYYCTSGYISGSYDKL	0	0	0	0	0	0	0	0	0	0.149928	0.373901	0.374153	10	no
ALMERGGTPTPRKDTATDKL	0	0	0	0	0.437597	0	0	0	0	0	0.373901	0.374153	-10	no
ALSGPPHIGGIRADKL	0	0	0	0	0	0.199933	0	0	0	0	0.373901	0.374153	10	no
ASGYIWAYPLIGGIRHATDKL	0.452287	0	0	0	0	0	0	0	0	0	0.373901	0.374153	-10	no
APGPSIGGVLATDTL	0	0	0	0	0	0.199933	0	0	0	0	0.373901	0.374153	10	no
ASQPEDSGTYFCVLSELRGIPADKL	0	0	0	0	0	5.59812	0	0	0	0	0.373901	0.374153	10	no
ALSECRRGQL	0	0	10.8044	0	0	0	0	0	0	0	0.373901	0.374153	-10	no
AMYHCILRVAYRRDASLTDKL	0	1.88523	0	0	0	0	0	0	0	0	0.373901	0.374153	-10	no
ASGSPVWHIGGIRGPDRL	0	0	0	0	0	0.399865	0	0	0	0	0.373901	0.374153	10	no
ALSELYGMYGRRGSSWATRQMF	0	0	0	0	0	0	0	0	0	0.299856	0.373901	0.374153	10	no
ALSDRGIYGGTGGILRVTDQL	0	0	0	0.573769	0	0	0	0	0	0	0.373901	0.374153	-10	no
ASEMGAHGEGPATDDL	0	0	0	0	0	0	0	0	0.160687	0	0.373901	0.374153	10	no
ALSEPRGIHHLGGSTDKL	0	0	0	0	0	0	0	0	0	0.299856	0.373901	0.374153	10	no
ALSAYGRGIPTDKL	0	0	0	0	0	0.799731	0	0	0	0	0.373901	0.374153	10	no
ALMERRGTPTSRRATATDKL	0	0	0	0	0.218798	0	0	0	0	0	0.373901	0.374153	-10	no
ASKPSQSGTYLCGGKIWHARRAPTDKL	0	0	0.196443	0	0	0	0	0	0	0	0.373901	0.374153	-10	no
ANRTLHLVISPVSLEDSTTYYCTSGYRGLSEGYERADKL	0	0	0	0	0	0	0.178444	0	0	0	0.373901	0.374153	10	no
AVYHCILSVPYRRDTRLTDKL	0	0.188523	0	0	0	0	0	0	0	0	0.373901	0.374153	-10	no
ALMERGVEGIRATDNL	0	0	0	0	0	0	0.178444	0	0	0	0.373901	0.374153	10	no
ALMGRRGIRTDQL	0	0	0.196443	0	0	0	0	0	0	0	0.373901	0.374153	-10	no
ASGAYTGGIRATDKL	0	0	0	0	0	0	0	0	0	0.149928	0.373901	0.374153	10	no
ALSGRGIYGGIGGILRVTDEL	0	0	0	0.286884	0	0	0	0	0	0	0.373901	0.374153	-10	no
ASEMGAYGEGLATDRL	0	0	0	0	0	0	0	0	1.44619	0	0.373901	0.374153	10	no
APGSLIWHKKWDATDKL	0	0	0	0	0	0	0	0.194252	0	0	0.373901	0.374153	10	no
ALIGPSGGIRPTDKL	0	0	0	0	0	0.199933	0	0	0	0	0.373901	0.374153	10	no
ATYYCVSEYMRAYPLIGGIRHATDKL	0.904573	0	0	0	0	0	0	0	0	0	0.373901	0.374153	-10	no
ASGYIEGIRTDNL	0	0	0	0	0	0.199933	0	0	0	0	0.373901	0.374153	10	no
ALSEPRWLSSEEYHKL	0	0	0	0	0.656395	0	0	0	0	0	0.373901	0.374153	-10	no
ANLDKKMQQSSLWIQDSQSSHSGTYLCGGKPPRGIRALDKL	0	0	0	0	0	0	0	0	0.160687	0	0.373901	0.374153	10	no
ALMERGMPPHRRDRRNDKL	0	0	0	0	0	0	0.178444	0	0	0	0.373901	0.374153	10	no
ALMERDIGGIRVTGKL	0	0	0	0	0	0.199933	0	0	0	0	0.373901	0.374153	10	no
ASQPGHSGTYLCGGKIWHARRVPTDKL	0	0	0.589329	0	0	0	0	0	0	0	0.373901	0.374153	-10	no
APMERGMPPHRWDTRTDKL	0	0	0	0	0	0	0.178444	0	0	0	0.373901	0.374153	10	no
ALWELARRMDTRL	0	0	0	0	0	0	0	0	0	0.149928	0.373901	0.374153	10	no
APMERNDKL	0	0	0	0.573769	0	0	0	0	0	0	0.373901	0.374153	-10	no
ASGTWPSSEGFLSPNKL	1.35686	0	0	0	0	0	0	0	0	0	0.373901	0.374153	-10	no
AKSFSLEISDSQPEDSGTYFCVLSELSGGIRVTDKL	0	0	0	0	0	0	0.356887	0	0	0	0.373901	0.374153	10	no
ALVEAQARATDKL	0	0	0	0	0	0	0	0	0.160687	0	0.373901	0.374153	10	no
ALRARVRRDTATDKL	0	0	0	0	0	0	0	0.194252	0	0	0.373901	0.374153	10	no
ASQPSHSGTYLCGGKTPRGIRPQHKL	0	0	0	0	0	0	0	0	0.160687	0	0.373901	0.374153	10	no
ASGYSGLSEVYWRADKL	0	0	0	0	0	0	0.178444	0	0	0	0.373901	0.374153	10	no
ALIWHIEWDATDKL	0	0	0	0	0	0	0	0.582755	0	0	0.373901	0.374153	10	no
ALMERDIGGIRTGKL	0	0	0	0	0	0.199933	0	0	0	0	0.373901	0.374153	10	no
ALWELTEGSDDKL	0	0	0	0	0	0	0	0	0	0.149928	0.373901	0.374153	10	no
ALSELYGIYSRRGSSWGTRQMF	0	0	0	0	0	0	0	0	0	0.149928	0.373901	0.374153	10	no
ASGYLIWHIKRDATDKL	0	0	0	0	0	0	0	0.194252	0	0	0.373901	0.374153	10	no
APMERVRRETATYKL	0	0	0	0	0	0	0	0.194252	0	0	0.373901	0.374153	10	no
ASQPSHSGSYLCRGKTWHARRAPTDKL	0	0	0.196443	0	0	0	0	0	0	0	0.373901	0.374153	-10	no
ASEMGACGEGPATDNL	0	0	0	0	0	0	0	0	0.803436	0	0.373901	0.374153	10	no
ALSELRIGGIPPATDKL	0.226143	0	0	0	81.393	0	0	0	0	0	0.372413	0.374153	-10	no
ANLDKKMQQSSLWIQGSRPSHSGTYLCGGKPPRGIRALDKL	0	0	0	0	0	0	0	0	0.160687	0	0.373901	0.374153	10	no
ATYYCVSGYLGGIRATDKL	0	0	0	0	0	0.199933	0	0	0	0	0.373901	0.374153	10	no
ATYFCSLMERGVGGTRATDKL	0	0	0	0	0	0	0.178444	0	0	0	0.373901	0.374153	10	no
ALMESAGGIRATEKL	0	0	0	0	0	0	0.178444	0	0	0	0.373901	0.374153	10	no
ALMERGVGGTRATDRL	0	0	0	0	0	0	0.178444	0	0	0	0.373901	0.374153	10	no
ASEMGGYGDGPATDKL	0	0	0	0	0	0	0	0	0.160687	0	0.373901	0.374153	10	no
ASGLIGGIRSTDKRVFGTGIEL	0	0	0	0	0	0.199933	0	0	0	0	0.373901	0.374153	10	no
ALSDRGIYGGIGVILRVTDEL	0	0	0	0.286884	0	0	0	0	0	0	0.373901	0.374153	-10	no
AGNRSLSEGYERADKL	0	0	0	0	0	0	0.178444	0	0	0	0.373901	0.374153	10	no
ATFKGHTVDPATDKL	0	0	0	0	0	0	0	0.388503	0	0	0.373901	0.374153	10	no
ASQPSHSGTYLCGGKPPRGIRSFDTL	0	0	0	0	0	0	0	0	0.160687	0	0.373901	0.374153	10	no
ALMERRGMRIDKL	0	0	0.589329	0	0	0	0	0	0	0	0.373901	0.374153	-10	no
ATQPSHSGTYLCGGKVWHARRAPTDKL	0	0	0.392886	0	0	0	0	0	0	0	0.373901	0.374153	-10	no
ASRPSRSGTYLCGGKPSRGIRALDKL	0	0	0	0	0	0	0	0	0.160687	0	0.373901	0.374153	10	no
ANLGKKMQQSSLWIQVSQPSHSGTYLCGGKIWHARRAPTDKL	0	0	0.196443	0	0	0	0	0	0	0	0.373901	0.374153	-10	no
ASGYMRAYPLTGGIRHATVKL	0.226143	0	0	0	0	0	0	0	0	0	0.373901	0.374153	-10	no
ATYYCDSERGAYGEGPATDKL	0	0	0	0	0	0	0	0	0.160687	0	0.373901	0.374153	10	no
ALSELRGIYGRRGSSWDTRQMSFGTGIEL	0	0	0	0	0	0	0	0	0	0.149928	0.373901	0.374153	10	no
ALMERAEMAYIVRVIRAADKL	0	0	0	0	0	0	0	0.194252	0	0	0.373901	0.374153	10	no
ALMETGFGEIRATDKL	0	0	0	0	0	0	0	0	0.160687	0	0.373901	0.374153	10	no
AKYFCDLMERGGTPTSRRDTATDKL	0	0	0	0	0.218798	0	0	0	0	0	0.373901	0.374153	-10	no
ALMECGMPRHRRDTRTDKL	0	0	0	0	0	0	0.178444	0	0	0	0.373901	0.374153	10	no
ALMDGGMTPHRRDTGTDKL	0	0	0	0	0	0	0.178444	0	0	0	0.373901	0.374153	10	no
ASQPSQSGTYLCGGKIWHARRAPTEKL	0	0	0.196443	0	0	0	0	0	0	0	0.373901	0.374153	-10	no
ATWLSPEGFLSPDKL	0.226143	0	0	0	0	0	0	0	0	0	0.373901	0.374153	-10	no
APWELGGHAYRRARGDKL	0.226143	0	0	0	0	0	0	0	0	0	0.373901	0.374153	-10	no
APGYIGGIRATGKL	0	0	0	0	0	0.999664	0	0	0	0	0.373901	0.374153	10	no
ATYYCVSGLIGRIRATDML	0	0	0	0	0	0.199933	0	0	0	0	0.373901	0.374153	10	no
ALWEPTWHISLEGYETDKL	0	0	0	0	4.15717	0	0	0	0	0	0.373901	0.374153	-10	no
ATYFRSLMERGGTPTSRRDTATDKL	0	0	0	0	0.656395	0	0	0	0	0	0.373901	0.374153	-10	no
AVCHCILRVAYRRNTSLTNKL	0	0.188523	0	0	0	0	0	0	0	0	0.373901	0.374153	-10	no
ASGKREKGERRATDKL	0	0	0	0	0	0	0	0	0.160687	0	0.373901	0.374153	10	no
ATYFCTLMDSGGITTDKL	0	0	0	0	0	0.199933	0	0	0	0	0.373901	0.374153	10	no
ALKMGAYGEGPATDKL	0	0	0	0	0	0	0	0	0.160687	0	0.373901	0.374153	10	no
ATYFSSLMDPQAMATDKL	0	0	0	0	0	0	0	0	0.160687	0	0.373901	0.374153	10	no
ATGEWHIPHIGGRHTEKL	0	0	0	0	0	0.199933	0	0	0	0	0.373901	0.374153	10	no
ASQPSHSGTYLCGGKPPRGRRSLDKL	0	0	0	0	0	0	0	0	0.160687	0	0.373901	0.374153	10	no
ATFKWHIGGQATDKL	0	0	0	0	0	0	0	0.194252	0	0	0.373901	0.374153	10	no
ATYFCTLMERGGGIRAIDKL	0	0	0.196443	0	0	0	0	0	0	0	0.373901	0.374153	-10	no
ALWKLRVAYFGGIRAADKL	0	0.188523	0	0	0	0	0	0	0	0	0.373901	0.374153	-10	no
ALTGRGIGGIRATDKL	0	0	0	0	0	0.399865	0	0	0	0	0.373901	0.374153	10	no
ASALGPYGEGPATDKL	0	0	0	0	0	0	0	0	0.160687	0	0.373901	0.374153	10	no
ALSDLYGIYGRRGSSWATRQMF	0	0	0	0	0	0	0	0	0	0.449783	0.373901	0.374153	10	no
ALMERTRGIRATDKL	0	0	0	0	0	0	0.178444	0	0	0	0.373901	0.374153	10	no
ASEMEASGEGPATDKL	0	0	0	0	0	0	0	0	0.321374	0	0.373901	0.374153	10	no
AHMERGGAPTSRRDMATDKL	0	0	0	0	0.218798	0	0	0	0	0	0.373901	0.374153	-10	no
ALMDRGVPASDKL	0	0	0	0	0	0	0	0.194252	0	0	0.373901	0.374153	10	no
ALSELDIGGIRAPDKL	0	0	0	0	0	1.99933	0	0	0	0	0.373901	0.374153	10	no
ASGFMGGSYDKL	0	0	0	0	0	0	0	0	0	0.149928	0.373901	0.374153	10	no
ATYFCVLMERDIEGIRAPDKL	0	0	0	0	0	0.199933	0	0	0	0	0.373901	0.374153	10	no
AVYRRILRPIGADKL	0	0	0	0	0	0.199933	0	0	0	0	0.373901	0.374153	10	no
ALSVSEGYEGATAQL	0	0	0	0	0.218798	0	0	0	0	0	0.373901	0.374153	-10	no
ALWELGEGYGDKL	0	0	0	0	0	0	0	0	0	0.149928	0.373901	0.374153	10	no
ASGYIGVSYDKL	0	0	0	0	0	0	0	0	0	0.299856	0.373901	0.374153	10	no
ASEMVADGEGPATDKL	0	0	0	0	0	0	0	0	0.642749	0	0.373901	0.374153	10	no
ALGDRGLSEGYERADKL	0	0	0	0	0	0	0.356887	0	0	0	0.373901	0.374153	10	no
AMGGVRSTDKL	0	0	0	0	0	0	0	0	0	0.149928	0.373901	0.374153	10	no
ASEMAAYEQGPATDKL	0	0	0	0	0	0	0	0	0.160687	0	0.373901	0.374153	10	no
ASQPEDSGTYYCGSDIEGSSWDTRQMF	0	0	0	0	0	0	0	0	0	0.599711	0.373901	0.374153	10	no
ALMERAEMAYSVGGIRADDKL	0	0	0	0	0	0	0	0.388503	0	0	0.373901	0.374153	10	no
ALSELWHPLDCGGIRDSNDKL	0	0.188523	0	0	0	0	0	0	0	0	0.373901	0.374153	-10	no
ASQPEDSGTYFCTLSGLYGIYGRRGSSWDTRQMIFGTGIEL	0	0	0	0	0	0	0	0	0	0.149928	0.373901	0.374153	10	no
ATYHCVSGYIGGIRATDKL	0	0	0	0	0	0.399865	0	0	0	0	0.373901	0.374153	10	no
ALLEHRGIRTDKL	0	0	0.196443	0	0	0	0	0	0	0	0.373901	0.374153	-10	no
ASQPSHSGTYLCVWKPPRGIRALDKL	0	0	0	0	0	0	0	0	0.321374	0	0.373901	0.374153	10	no
ASQMGAYREGPATDKL	0	0	0	0	0	0	0	0	0.160687	0	0.373901	0.374153	10	no
ALSEFTWRLSEGFLSPDEL	0.904573	0	0	0	0	0	0	0	0	0	0.373901	0.374153	-10	no
ALSELRSEGYGKL	0	0	0	0	0	0	0	0	0	0.299856	0.373901	0.374153	10	no
ATYYCVSEYMRAYPLIGGIRHATHKL	0.226143	0	0	0	0	0	0	0	0	0	0.373901	0.374153	-10	no
ASGSLTRHIHGVATDKL	0	0	0	0	0	0	0	0.194252	0	0	0.373901	0.374153	10	no
ASGYIGSIRADKL	0	0	0	0	0	0.199933	0	0	0	0	0.373901	0.374153	10	no
APERGAYGEGPATDKL	0	0	0	0	0	0	0	0	0.964123	0	0.373901	0.374153	10	no
ALIGPSGGIRVGTDKL	0	0	0	0	0	62.9788	0	0	0	0	0.373901	0.374153	10	no
ASQPSHSGTYLCGGKIWHARGAPTDKL	0	0	258.322	0	0	0	0	0	0	0	0.373901	0.374153	-10	no
ALMERAEMAYSVGGRRAADKL	0	0	0	0	0	0	0	0.388503	0	0	0.373901	0.374153	10	no
ALSELRGIPNDKL	0	0	0	0	0	7.99731	0	0	0	0	0.373901	0.374153	10	no
ASDMGAYGEGQATDKL	0	0	0	0	0	0	0	0	0.321374	0	0.373901	0.374153	10	no
ASDMGAYREGLATDTL	0	0	0	0	0	0	0	0	0.160687	0	0.373901	0.374153	10	no
ASGYRSLSVGYERADKL	0	0	0	0	0	0	0.713775	0	0	0	0.373901	0.374153	10	no
ALTKREAYRRDNSWDTRQMF	0	0	0.196443	0	0	0	0	0	0	0	0.373901	0.374153	-10	no
ALMERSLPPHRRDTRTDKL	0	0	0	0	0	0	0.178444	0	0	0	0.373901	0.374153	10	no
ASGHMRVYPLIGGIRHATDKL	0.226143	0	0	0	0	0	0	0	0	0	0.373901	0.374153	-10	no
ASGYRSLSEGYERADNL	0	0	0	0	0	0	0.356887	0	0	0	0.373901	0.374153	10	no
ASGYMRAYPRIGGIRHVTDKL	0.226143	0	0	0	0	0	0	0	0	0	0.373901	0.374153	-10	no
ASQPSHSGTCLCGGKPPRGIRALDTL	0	0	0	0	0	0	0	0	0.321374	0	0.373901	0.374153	10	no
ASGSLIWHIQCDATDKL	0	0	0	0	0	0	0	0.194252	0	0	0.373901	0.374153	10	no
ASGNIGGIRTDNL	0	0	0	0	0	0.199933	0	0	0	0	0.373901	0.374153	10	no
AVYRCILRLAYRRDTSLTDKL	0	0.377046	0	0	0	0	0	0	0	0	0.373901	0.374153	-10	no
ALWELAHQRGTGL	0	0	0	0	0	0	0	0	0	0.299856	0.373901	0.374153	10	no
ALSELYGINGRRRSSWDTRQMF	0	0	0	0	0	0	0	0	0	0.149928	0.373901	0.374153	10	no
ALSELRGTHHSGGSTDKL	0	0	0	0	0	0	0	0	0	0.149928	0.373901	0.374153	10	no
ALSELLAYTSYKWADKL	0	0	0	0	0	0	0	0	0.482062	0	0.373901	0.374153	10	no
AVMVRAEMAYIVGGIRAADKL	0	0	0	0	0	0	0	0.194252	0	0	0.373901	0.374153	10	no
AVYHCILRVAYRRDTSFSDKL	0	0.377046	0	0	0	0	0	0	0	0	0.373901	0.374153	-10	no
ALMERGMAPHRRDTRTDEL	0	0	0	0	0	0	0.356887	0	0	0	0.373901	0.374153	10	no
ALSDRSIYGGVGGILQVTDKL	0	0	0	0.573769	0	0	0	0	0	0	0.373901	0.374153	-10	no
ASGERHMGGIPATYKL	0	0	0	0	0	0	0	0	0	0.149928	0.373901	0.374153	10	no
ALSDRGIYGGIGGILQVTGKL	0	0	0	39.0163	0	0	0	0	0	0	0.373901	0.374153	-10	no
ASQPSHSGTYLCGEKPPRGVRALDQL	0	0	0	0	0	0	0	0	0.160687	0	0.373901	0.374153	10	no
ALLGLGGHSYRRDRGDKL	0.226143	0	0	0	0	0	0	0	0	0	0.373901	0.374153	-10	no
ASWHMRAYPLIGGIRHATDKL	0.226143	0	0	0	0	0	0	0	0	0	0.373901	0.374153	-10	no
ATYFCYLMERGMPPHRRDTRTDKL	0	0	0	0	0	0	0.178444	0	0	0	0.373901	0.374153	10	no
APMERDDEL	0	0	0	14.3442	0	0	0	0	0	0	0.373901	0.374153	-10	no
ALMEPKARTTDKL	0	0	0	0	0	0	0	0	0.160687	0	0.373901	0.374153	10	no
ASGYHIGGIRPTDKL	0	0	0	0	0	2.79906	0	0	0	0	0.373901	0.374153	10	no
ALSELGILLNDKL	0	0.565569	0	0	0	0	0	0	0	0	0.373901	0.374153	-10	no
ALMECGRRDTATDKL	0	0	0	0	0	0	0	0.194252	0	0	0.373901	0.374153	10	no
ASGSLTWHIKWDATDRL	0	0	0	0	0	0	0	4.85629	0	0	0.373901	0.374153	10	no
AVYHCILRVAYRRVASLTDKL	0	0.188523	0	0	0	0	0	0	0	0	0.373901	0.374153	-10	no
ALMERAGGIRATDSL	0	0	0	0	0	0	0.356887	0	0	0	0.373901	0.374153	10	no
AIMERAGGLRATDKL	0	0	0	0	0	0	0.356887	0	0	0	0.373901	0.374153	10	no
ALVERDYKL	0	0	0	0.573769	0	0	0	0	0	0	0.373901	0.374153	-10	no
ANLDKKMRQSSLWIQVSQPSHSGTYLCGGKIWHARRAPTDKL	0	0	13.1617	0	0	0	0	0	0	0	0.373901	0.374153	-10	no
AVYHCILRVAYRGDASLTDNL	0	0.188523	0	0	0	0	0	0	0	0	0.373901	0.374153	-10	no
APGYHIGGIGATDKL	0	0	0	0	0	0.199933	0	0	0	0	0.373901	0.374153	10	no
ALWELRGIGGIPATDKL	0	0	0	0	2.18798	0	0	0	0	0	0.373901	0.374153	-10	no
ASGYTRAYSLIGGIRHATDKL	0.226143	0	0	0	0	0	0	0	0	0	0.373901	0.374153	-10	no
ASQHSHTGTYLCGGRIWHARRAPTDKL	0	0	0.196443	0	0	0	0	0	0	0	0.373901	0.374153	-10	no
AVYHCILRPTGADNL	0	0	0	0	0	0.199933	0	0	0	0	0.373901	0.374153	10	no
ALMERGIGGVRATDKL	0	0	0	0	0	2.19926	0	0	0	0	0.373901	0.374153	10	no
ASQPSHSGTYLCGGKIWRARRAHTDKL	0	0	0.196443	0	0	0	0	0	0	0	0.373901	0.374153	-10	no
ALSEFTWRLSGGYELGRTDKL	0.226143	0	0	0	0	0	0	0	0	0	0.373901	0.374153	-10	no
ASGSMRAYPLIGGIRHATDKL	51.3345	0	0	0	0	0	0	0	0	0	0.373901	0.374153	-10	no
ALSELYGIYGRGGSSRDTRQMVFGTGIEL	0	0	0	0	0	0	0	0	0	0.149928	0.373901	0.374153	10	no
ATYYCTSGYIWGSHDKL	0	0	0	0	0	0	0	0	0	0.749639	0.373901	0.374153	10	no
ASGYIGGIRATNQL	0	0	0	0	0	0.199933	0	0	0	0	0.373901	0.374153	10	no
ANRTFHLVISPVTLEDSDTFKGHIGDPATDKL	0	0	0	0	0	0	0	0.194252	0	0	0.373901	0.374153	10	no
ALSELSEGHESSTDKL	0	0	0	0	0	0	0	0	0	0.299856	0.373901	0.374153	10	no
ALMERGMLPHRKDTRTDKL	0	0	0	0	0	0	0.356887	0	0	0	0.373901	0.374153	10	no
ALPDRGINGGIGGILRVTGKL	0	0	0	0.573769	0	0	0	0	0	0	0.373901	0.374153	-10	no
ALIDIGGITTGKL	0	0	0	0	0	0.199933	0	0	0	0	0.373901	0.374153	10	no
ALWEPTWHISSEGYETDKL	0	0	0	0	8.31434	0	0	0	0	0	0.373901	0.374153	-10	no
ASGSPIWHIRGIRGPDNL	0	0	0	0	0	0.199933	0	0	0	0	0.373901	0.374153	10	no
ALSEFMWLSSEGFLSPDKL	0.226143	0	0	0	0	0	0	0	0	0	0.373901	0.374153	-10	no
AGTYYCGSDIGGTTDEL	0	0	0	0	0	0	0	0	0.160687	0	0.373901	0.374153	10	no
ALWEPNIGGTRAPDKL	0	0	0	0	0.218798	0	0	0	0	0	0.373901	0.374153	-10	no
ARMEPGMPPHRRDTRTDKL	0	0	0	0	0	0	0.178444	0	0	0	0.373901	0.374153	10	no
ASEWRMTGGIRATDKL	0	0	0	0	0	0	0	0	0.160687	0	0.373901	0.374153	10	no
AERAGGIRATDKL	0	0	0	0	0	0	1.07066	0	0	0	0.373901	0.374153	10	no
ASGYMRAYPLIGGIRHPADKL	0.226143	0	0	0	0	0	0	0	0	0	0.373901	0.374153	-10	no
ALWELDNRGDTDKL	0	0	0	0	0	0	0	0	0.160687	0	0.373901	0.374153	10	no
ALSEQGYIGGIRGSADKL	0	0	0	0	0.218798	0	0	0	0	0	0.373901	0.374153	-10	no
ATYFCTLMERGVGGIRATDKL	0	0	0	0	0	0	177.908	0	0	0	0.373901	0.374153	10	no
ACQPSHSGTYLCGGNPPRGIRALDKL	0	0	0	0	0	0	0	0	0.160687	0	0.373901	0.374153	10	no
ALMEPGMPPHRRDTRTDKL	0	0	0	0	0	0	10.8851	0	0	0	0.373901	0.374153	10	no
AIIGGIRATEKL	0	0	0	0	0	2.99899	0	0	0	0	0.373901	0.374153	10	no
ASGHTGGVRTDKL	0	0	0	0	0	0.199933	0	0	0	0	0.373901	0.374153	10	no
ATYFCGLMERGGTTTSRRDKATDKL	0	0	0	0	0.218798	0	0	0	0	0	0.373901	0.374153	-10	no
AMREDGIHEGYETGKL	0	0	0	0	0.656395	0	0	0	0	0	0.373901	0.374153	-10	no
ALWELGGHIWGYERPDKL	0	0	0.196443	0	0	0	0	0	0	0	0.373901	0.374153	-10	no
ALSELWHPLYLGGIRDSTGKL	0	0.754092	0	0	0	0	0	0	0	0	0.373901	0.374153	-10	no
ALLELYGIYGRRGSSWDTRQIFFGTGIEL	0	0	0	0	0	0	0	0	0	0.149928	0.373901	0.374153	10	no
ASGYIWRSYDRL	0	0	0	0	0	0	0	0	0	1.49928	0.373901	0.374153	10	no
AVYHCILRVAYRGNTSLTDKL	0	1.13114	0	0	0	0	0	0	0	0	0.373901	0.374153	-10	no
ALMERGIPLDRRDATTDKL	0	0	0	0	0	0	0.178444	0	0	0	0.373901	0.374153	10	no
ANLEKKMQQSSLWIQVSQHSHSGTYLCGGKPPRVIRALDKL	0	0	0	0	0	0	0	0	0.160687	0	0.373901	0.374153	10	no
ALSELIRHIGGIRGPTDKL	0	0	0	0	0.218798	0	0	0	0	0	0.373901	0.374153	-10	no
APQPSHSGPYLCGGKPPRGIRALDKL	0	0	0	0	0	0	0	0	0.482062	0	0.373901	0.374153	10	no
ALTERGGTPASRRDTATDKL	0	0	0	0	2.84438	0	0	0	0	0	0.373901	0.374153	-10	no
AMRAVISEGYEPDKL	0	0.377046	0	0	0	0	0	0	0	0	0.373901	0.374153	-10	no
ALMERGMQPHRRDTRTDKL	0	0	0	0	0	0	56.2098	0	0	0	0.373901	0.374153	10	no
AVYFCNMRPRGHFGGIGGDKL	0	0	0	0	0	0	0	0.194252	0	0	0.373901	0.374153	10	no
ASETGAYGEGPDTDKL	0	0	0	0	0	0	0	0	0.160687	0	0.373901	0.374153	10	no
AIIGPAVGIRAGTDKL	0	0	0	0	0	0.199933	0	0	0	0	0.373901	0.374153	10	no
ALIERGVTPTSRRDTVTDKL	0	0	0	0	0.218798	0	0	0	0	0	0.373901	0.374153	-10	no
ALSHRGIYGGIGGILRVTDKL	0	0	0	6.31145	0	0	0	0	0	0	0.373901	0.374153	-10	no
ALWELYGIYGRRGRSWDTRQL	0	0	0	0	0	0	0	0	0	0.149928	0.373901	0.374153	10	no
ALSDRGIYGGVGGILRVTDKL	0	0	0.196443	411.105	0	0	0	0	0	0	0.373645	0.374153	-10	no
ASGYLRGSYDKL	0	0	0	0	0	0	0	0	0	0.749639	0.373901	0.374153	10	no
ALMERVRRDTATHNL	0	0	0	0	0	0	0	0.194252	0	0	0.373901	0.374153	10	no
AYPLIGGIRHATDKL	0.226143	0	0	0	0	0	0	0	0	0	0.373901	0.374153	-10	no
ASQMGAYGEGLATDKL	0	0	0	0	0	0	0	0	0.160687	0	0.373901	0.374153	10	no
ASEYHIGGIRATAKL	0	0	0	0	0	0.199933	0	0	0	0	0.373901	0.374153	10	no
ASGYPGGIRATDNL	0	0	0	0	0	0	0	0	0	0.899567	0.373901	0.374153	10	no
ALLDSGGITSDKL	0	0	0	0	0	0.199933	0	0	0	0	0.373901	0.374153	10	no
ASEYMRAYPLIGGIRHATNKL	0.226143	0	0	0	0	0	0	0	0	0	0.373901	0.374153	-10	no
APEMGAYAEGPPTDKL	0	0	0	0	0	0	0	0	0.160687	0	0.373901	0.374153	10	no
ASEVGAHGEGPATDKL	0	0	0	0	0	0	0	0	3.05306	0	0.373901	0.374153	10	no
ALSEQGYIGGSSWDTRQMF	0	0	0	0	0.437597	0	0	0	0	0	0.373901	0.374153	-10	no
AVYHCILGVAHRRDTSLTDKL	0	3.95898	0	0	0	0	0	0	0	0	0.373901	0.374153	-10	no
ATYYCGSDIGGMRATDKL	0	0	0	0	0	0	0	0	0	0.149928	0.373901	0.374153	10	no
ARGLPPHRRDTRTDKL	0	0	0	0	0	0	0.356887	0	0	0	0.373901	0.374153	10	no
AVYHRTLTPTGADKL	0	0	0	0	0	0.199933	0	0	0	0	0.373901	0.374153	10	no
ASEMGGYGGAPATDKL	0	0	0	0	0	0	0	0	0.160687	0	0.373901	0.374153	10	no
ASGYHIGGVRATDNL	0	0	0	0	0	0.199933	0	0	0	0	0.373901	0.374153	10	no
ALSELCQPLYFGGIRDSTDKL	0	0.188523	0	0	0	0	0	0	0	0	0.373901	0.374153	-10	no
ASGTRLSSEGFLSPDKL	1560.84	0	0.392886	0.286884	0	0	0	0	0	0	0.373667	0.374153	-10	no
ASQPSHSGTYLCGGKPHRGIRALDTL	0	0	0	0	0	0	0	0	0.482062	0	0.373901	0.374153	10	no
ASGSMRAYPLTGGIQHDTDKL	0.226143	0	0	0	0	0	0	0	0	0	0.373901	0.374153	-10	no
AVYHCILRIEYRRDTSSTDKL	0	0.188523	0	0	0	0	0	0	0	0	0.373901	0.374153	-10	no
ALSEPLWPSSEGYHKL	0	0	0	0	0.218798	0	0	0	0	0	0.373901	0.374153	-10	no
ALMGIGATDKL	0	0	14.1439	0.286884	0	0	0	0	0	0	0.363183	0.374153	-10	no
AFQPSHSCTYLCGGKPPRGIRALDKL	0	0	0	0	0	0	0	0	0.160687	0	0.373901	0.374153	10	no
ALSELGGIHHIGRSTDKL	0	0	0	0	0	0	0	0	0	0.599711	0.373901	0.374153	10	no
ATYYCVSGHIGGIRATDKL	0	0	0	0	0	0.199933	0	0	0	0	0.373901	0.374153	10	no
ASQPEDSGTYFCTLSDRGIYGGIEGILRVTDKL	0	0	0	0.573769	0	0	0	0	0	0	0.373901	0.374153	-10	no
ALSELYGIYGRRGSSWDTRQTFFGTGIDL	0	0	0	0	0	0	0	0	0	0.149928	0.373901	0.374153	10	no
ASGTWLSPERFLSPDKL	0.226143	0	0	0	0	0	0	0	0	0	0.373901	0.374153	-10	no
AHMERAGGTTEATDKL	0	0	0	0	0	0	0.178444	0	0	0	0.373901	0.374153	10	no
ASGYIGGMRAGTDKL	0	0	0	0	0	1.59946	0	0	0	0	0.373901	0.374153	10	no
ALMERGGTQRARGETATDKL	0	0	0	0	0.218798	0	0	0	0	0	0.373901	0.374153	-10	no
ATYFCPLMEPQATATDKL	0	0	0	0	0	0	0	0	0.160687	0	0.373901	0.374153	10	no
ATYFCSLMERDIGGIRAADKL	0	0	0	0	0	0.199933	0	0	0	0	0.373901	0.374153	10	no
ASVTWLSSEGSLSPDKL	0.226143	0	0	0	0	0	0	0	0	0	0.373901	0.374153	-10	no
ATYFCPLMERCMPPHRRDTRTDKL	0	0	0	0	0	0	0.178444	0	0	0	0.373901	0.374153	10	no
ALMERAGGIRATNNL	0	0	0	0	0	0	0.178444	0	0	0	0.373901	0.374153	10	no
ALMVRGMPPHRMDTRTDKL	0	0	0	0	0	0	0.356887	0	0	0	0.373901	0.374153	10	no
ALMERDIGGMRAGTDKL	0	0	0	0	0	4.19859	0	0	0	0	0.373901	0.374153	10	no
ASQPSHSGTYLCRGKIWHARRAPTDNL	0	0	0.196443	0	0	0	0	0	0	0	0.373901	0.374153	-10	no
ALSELRGILTGKL	0	0	0	0	0	1.39953	0	0	0	0	0.373901	0.374153	10	no
ALMERGGTPPSRRDPATENL	0	0	0	0	0.218798	0	0	0	0	0	0.373901	0.374153	-10	no
ALWGQAHRRDTRL	0	0	0	0	0	0	0	0	0	0.149928	0.373901	0.374153	10	no
ASEMGAYREGLATDKL	0	0	0	0	0	0	0	0	0.321374	0	0.373901	0.374153	10	no
ALTGIRATNKL	0	0	0.196443	0	0	0	0	0	0	0	0.373901	0.374153	-10	no
ALMVCGGGIRATDKL	0	0	0.196443	0	0	0	0	0	0	0	0.373901	0.374153	-10	no
ASQPEDSGTCFCTLSELRGIHHIGGSTDKL	0	0	0	0	0	0	0	0	0	0.749639	0.373901	0.374153	10	no
ALMERVMPPDRRDTGTDKL	0	0	0	0	0	0	0.178444	0	0	0	0.373901	0.374153	10	no
ASGYIGGIQADKL	0	0	0	0	0	31.3894	0	0	0	0	0.373901	0.374153	10	no
AVYHCILRGAYGRDTGLTDKL	0	0.188523	0	0	0	0	0	0	0	0	0.373901	0.374153	-10	no
AMREDGIYEGYEPDKL	0	0	0	0	7.00155	0	0	0	0	0	0.373901	0.374153	-10	no
ASQPSPSGTYLCGGKIWHTRRAPTGKL	0	0	0.196443	0	0	0	0	0	0	0	0.373901	0.374153	-10	no
AHSDRGIYGGIGGILRVTGKL	0	0	0	0.286884	0	0	0	0	0	0	0.373901	0.374153	-10	no
ALMECWGIRTDKL	0	0	0.982214	0	0	0	0	0	0	0	0.373901	0.374153	-10	no
ASGTCLSSEGLLPPDKL	0.226143	0	0	0	0	0	0	0	0	0	0.373901	0.374153	-10	no
ALMEREGRQTTTDKL	0	0	0	0	0.218798	0	0	0	0	0	0.373901	0.374153	-10	no
ASGYRGLSEGYQRAGKL	0	0	0	0	0	0	0.356887	0	0	0	0.373901	0.374153	10	no
ALWELGGHSYRSDRGDKL	12.2117	0	0	0	0	0	0	0	0	0	0.373901	0.374153	-10	no
ATFKGHLGDPATDQL	0	0	0	0	0	0	0	0.388503	0	0	0.373901	0.374153	10	no
AVVYHCILRVAYRGDTSLTDKL	0	1.69671	0	0	0	0	0	0	0	0	0.373901	0.374153	-10	no
AKIWHARRAPPDKL	0	0	0.196443	0	0	0	0	0	0	0	0.373901	0.374153	-10	no
ASGYMRAYPLLGGRRHATDKL	0.226143	0	0	0	0	0	0	0	0	0	0.373901	0.374153	-10	no
AGPSIGGITTDKL	0	0	0	0	0	0.199933	0	0	0	0	0.373901	0.374153	10	no
ALSDRGICGGIGGILRVTDEL	0	0	0	1.14754	0	0	0	0	0	0	0.373901	0.374153	-10	no
ASQPEDSGTYFCSLSDRGIYGGIGATLRVTDKL	0	0	0	0.286884	0	0	0	0	0	0	0.373901	0.374153	-10	no
ALWELVGGIRATDRL	0	0	0.196443	0	0	0	0	0	0	0	0.373901	0.374153	-10	no
ALSELWHPLYFRGIRDSTNKL	0	0.377046	0	0	0	0	0	0	0	0	0.373901	0.374153	-10	no
ASEMGAYGGGPTTDKL	0	0	0	0	0	0	0	0	4.33856	0	0.373901	0.374153	10	no
ANRTFHLVISPVSLEDSVTYYCVSGTWLSSEGFLSPDKL	0.226143	0	0	0	0	0	0	0	0	0	0.373901	0.374153	-10	no
ASQPSNSGTYLCGWKPPRGIRALDKL	0	0	0	0	0	0	0	0	0.160687	0	0.373901	0.374153	10	no
AFIGPSGGIRATDKL	0	0	0	0	0	0.599798	0	0	0	0	0.373901	0.374153	10	no
AKSFSLEISDSQPEDSGTYFCVPSELRGIPTDKL	0	0	0	0	0	0.199933	0	0	0	0	0.373901	0.374153	10	no
AHVYHCILRVAYRSDTSSTDKL	0	0.188523	0	0	0	0	0	0	0	0	0.373901	0.374153	-10	no
AVYHCLLRVAYRRDKSLTDKL	0	0.188523	0	0	0	0	0	0	0	0	0.373901	0.374153	-10	no
ATFKGHVGDPATDEL	0	0	0	0	0	0	0	1.35976	0	0	0.373901	0.374153	10	no
ALSEPHWLSSEGYEGATGKL	0	0	0	0	0.656395	0	0	0	0	0	0.373901	0.374153	-10	no
ALSELCHPLYFGGIRDPTDKL	0	0.188523	0	0	0	0	0	0	0	0	0.373901	0.374153	-10	no
AQPSHSGTYLWGGKPPRGIRALDKL	0	0	0	0	0	0	0	0	0.321374	0	0.373901	0.374153	10	no
AIGGIRATHKL	0	0	0	0	0	0	0	0	0	0.149928	0.373901	0.374153	10	no
ALMGRDDGL	0	0	0	0.286884	0	0	0	0	0	0	0.373901	0.374153	-10	no
APMERRGIRTDEL	0	0	5.69684	0	0	0	0	0	0	0	0.373901	0.374153	-10	no
APSVSEGFEGATDKL	0	0	0	0	0.218798	0	0	0	0	0	0.373901	0.374153	-10	no
ATAMGGYGEGPVTDKL	0	0	0	0	0	0	0	0	0.160687	0	0.373901	0.374153	10	no
ATYFCTLMERGMPPHRRDTRTDTL	0	0	0	0	0	0	0.178444	0	0	0	0.373901	0.374153	10	no
ASVMGAYGEGPSTDNL	0	0	0	0	0	0	0	0	0.160687	0	0.373901	0.374153	10	no
ALSDRGICGGIGGILRATDKL	0	0	0	0.573769	0	0	0	0	0	0	0.373901	0.374153	-10	no
AEREAYRRDNSWDPRQMF	0	0	0.196443	0	0	0	0	0	0	0	0.373901	0.374153	-10	no
ALWGLAHRRDSRL	0	0	0	0	0	0	0	0	0	0.899567	0.373901	0.374153	10	no
ASGHRGSSEGYGRADKL	0	0	0	0	0	0	0.178444	0	0	0	0.373901	0.374153	10	no
ASEIGACGEGSATDKL	0	0	0	0	0	0	0	0	0.160687	0	0.373901	0.374153	10	no
ASGLIGGIRVTGKL	0	0	0	0	0	0.199933	0	0	0	0	0.373901	0.374153	10	no
AVCHCIPRVAYRRDTSLADKL	0	0.188523	0	0	0	0	0	0	0	0	0.373901	0.374153	-10	no
AKSFSLEISDSQPEDSGTYFCVLSELRGIPTDKL	0	0	0	0	0	1.79939	0	0	0	0	0.373901	0.374153	10	no
ALMERDVGGIRTDKL	0	0	0	0	0	0.199933	0	0	0	0	0.373901	0.374153	10	no
ALMERVRMYTATDKL	0	0	0	0	0	0	0	0.194252	0	0	0.373901	0.374153	10	no
ALIERAGAIRATDKL	0	0	0	0	0	0	0.178444	0	0	0	0.373901	0.374153	10	no
ASGEWHIPHIGGIRAPDKL	0	0	0	0	0	5.19825	0	0	0	0	0.373901	0.374153	10	no
ASGYKRAYPIIGGIRHATDKL	0.226143	0	0	0	0	0	0	0	0	0	0.373901	0.374153	-10	no
ATYYCGSDIGGSSWDTRQMSFGTGIEL	0	0	0	0	0	0.399865	0.356887	0	0.482062	0.149928	0.0348195	0.374153	10	up
ASQPSRSGTYLCGGKPPRVIRALDKL	0	0	0	0	0	0	0	0	0.482062	0	0.373901	0.374153	10	no
ALIGPFGGIRAPDKL	0	0	0	0	0	0.199933	0	0	0	0	0.373901	0.374153	10	no
ALMERRGIMTEQL	0	0	0.196443	0	0	0	0	0	0	0	0.373901	0.374153	-10	no
ASEMLAYGEVPATDKL	0	0	0	0	0	0	0	0	0.160687	0	0.373901	0.374153	10	no
ALSECTWRLAEGYELGSTDKL	0.226143	0	0	0	0	0	0	0	0	0	0.373901	0.374153	-10	no
ALMGRVRKDTATDKL	0	0	0	0	0	0	0	0.582755	0	0	0.373901	0.374153	10	no
ALSERGAAGGIGALLQGADKL	0	0	0	0.286884	0	0	0	0	0	0	0.373901	0.374153	-10	no
AVYHCILRPIGADRL	0	0	0	0	0	51.5826	0	0	0	0	0.373901	0.374153	10	no
APPPSHSGTHLCGGKPPRGIRALDKL	0	0	0	0	0	0	0	0	0.160687	0	0.373901	0.374153	10	no
ASQPSHSGTTSVEGKYGMRGGPPTDKL	0	0	0.196443	0	0	0	0	0	0	0	0.373901	0.374153	-10	no
ALSELRTGGILPATDKL	0	0	0	0	35.0077	0	0	0	0	0	0.373901	0.374153	-10	no
ALVERGVVGIRATDKL	0	0	0	0	0	0	0.178444	0	0	0	0.373901	0.374153	10	no
AYRHMRGIRATDKL	0	0	0	0	0	0	0	0	0	0.149928	0.373901	0.374153	10	no
ALMERGMPPHRSATRTDKL	0	0	0	0	0	0	0.356887	0	0	0	0.373901	0.374153	10	no
AISEGYQLPKL	0	0	0	0	0	1.99933	0	0.194252	0	0	0.325691	0.374153	10	no
AVYHCILRVAYRSATSLPDKL	0	0.188523	0	0	0	0	0	0	0	0	0.373901	0.374153	-10	no
ATYYCGSGYMGAYPLIGGIRHATDKL	0.226143	0	0	0	0	0	0	0	0	0	0.373901	0.374153	-10	no
ASGYIGGIRAETDKL	0	0	0	0	0	0.399865	0	0	0	0	0.373901	0.374153	10	no
ASLPSHSGTYLCGGQPPRGIRALDKL	0	0	0	0	0	0	0	0	0.160687	0	0.373901	0.374153	10	no
ANRTFHLVISPVSLEDSDTFKGRIGDPATDKL	0	0	0	0	0	0	0	0.194252	0	0	0.373901	0.374153	10	no
AVYHCILRVVYRRDTSLTDKL	0	1569.45	0	0	0	0	0	0	0	0	0.373901	0.374153	-10	no
ALWEIGGHYYRRDRGDKL	0.226143	0	0	0	0	0	0	0	0	0	0.373901	0.374153	-10	no
ALMERGGTPTSGRDSATDKL	0	0	0	0	0.218798	0	0	0	0	0	0.373901	0.374153	-10	no
AVYHCMVRVAYRRDTSLTDKL	0	0.377046	0	0	0	0	0	0	0	0	0.373901	0.374153	-10	no
ALSGIIGGTTEAPDNL	0	0	0	0	0	0	0.356887	0	0	0	0.373901	0.374153	10	no
ASGSIWGSYDRL	0	0	0	0	0	0	0	0	0	0.299856	0.373901	0.374153	10	no
ASGPSIGGVIDTDKL	0	0	0	0	0	0.199933	0	0	0	0	0.373901	0.374153	10	no
ALMERAGGIRATANL	0	0	0	0	0	0	0.178444	0	0	0	0.373901	0.374153	10	no
ATYFCVSGDIGGIRADKL	0	0	0	0	0	0.199933	0	0	0	0	0.373901	0.374153	10	no
ASGYHLGGIRATDKL	0	0	0	0	0	3.99865	0	0	0	0	0.373901	0.374153	10	no
ALMERVQRDTTTDKL	0	0	0	0	0	0	0	0.388503	0	0	0.373901	0.374153	10	no
ASGDIGGKRADKL	0	0	0	0	0	0.999664	0	0	0	0	0.373901	0.374153	10	no
ALMGGRGTDKL	0	0	0.196443	0	0	0	0	0	0	0	0.373901	0.374153	-10	no
ASGHIWGYYNKL	0	0	0	0	0	0	0	0	0	0.149928	0.373901	0.374153	10	no
ALSEISEGYQPSTDKL	0	0	0	0	0	0	0	0	0	0.149928	0.373901	0.374153	10	no
AHSELLAYTSYKRADKL	0	0	0	0	0	0	0	0	0.803436	0	0.373901	0.374153	10	no
ALMERGEVADIVGGIRAADKL	0	0	0	0	0	0	0	0.194252	0	0	0.373901	0.374153	10	no
ATFKGHVGDTATDKL	0	0	0	0	0	0	0	0.777007	0	0	0.373901	0.374153	10	no
ALMERGGTSTSRRLAFWFHSHL	0	0	0	0	0.656395	0	0	0	0	0	0.373901	0.374153	-10	no
ARMEGGGTPTSRRDTATDKL	0	0	0	0	0.218798	0	0	0	0	0	0.373901	0.374153	-10	no
ASRPSHSGTYLCGGRPPRGIPALDKL	0	0	0	0	0	0	0	0	0.160687	0	0.373901	0.374153	10	no
ALMERAEMAYIVGGIRAANRL	0	0	0	0	0	0	0	0.582755	0	0	0.373901	0.374153	10	no
ALMERAEIAYIVGGIRATDKL	0	0	0	0	0	0	0	1.94252	0	0	0.373901	0.374153	10	no
AVRPQGHFGGIGGDKL	0	0	0	0	0	0	0	0.388503	0	0	0.373901	0.374153	10	no
ASGMGAYGEGPATYKL	0	0	0	0	0	0	0	0	0.160687	0	0.373901	0.374153	10	no
ASQPSHSRTYPCEGKPPRGIRALDKL	0	0	0	0	0	0	0	0	0.160687	0	0.373901	0.374153	10	no
APGDIGGLRVDKL	0	0	0	0	0	0.199933	0	0	0	0	0.373901	0.374153	10	no
ALMERGGTPTARRDTGTDKL	0	0	0.589329	0	0.437597	0	0	0	0	0	0.183965	0.374153	-10	no
ASQPSHSGTYLCGGQPHRGLRALDNL	0	0	0	0	0	0	0	0	0.160687	0	0.373901	0.374153	10	no
AYLCGGKIWHARRAPTNKL	0	0	0.196443	0	0	0	0	0	0	0	0.373901	0.374153	-10	no
ALWKPNIGGVRAPDKL	0	0	0	0	0.437597	0	0	0	0	0	0.373901	0.374153	-10	no
ASRSPIWHIGGIRGPDEL	0	0	0	0	0	1.39953	0	0	0	0	0.373901	0.374153	10	no
ASQPEYSGTDFCSLSELRGIHHIGGSTDKL	0	0	0	0	0	0	0	0	0	0.149928	0.373901	0.374153	10	no
ANRTFHLVISPVSLEDSTTVKGHIGDPATDKL	0	0	0	0	0	0	0	0.194252	0	0	0.373901	0.374153	10	no
ALKGHIGGPATDKL	0	0	0	0	0	0	0	0.582755	0	0	0.373901	0.374153	10	no
ALSEFTWRLSEGLLSPDKL	0.904573	0	0	0	0	0	0	0	0	0	0.373901	0.374153	-10	no
ALSELWHLLYFGGIRYSTDKL	0	0.188523	0	0	0	0	0	0	0	0	0.373901	0.374153	-10	no
ALSEFTWRLSEGYELASTDKL	0.904573	0	0	0	0	0	0	0	0	0	0.373901	0.374153	-10	no
ATSKGHIGDPATDTL	0	0	0	0	0	0	0	0.777007	0	0	0.373901	0.374153	10	no
AMQEDGIYEGYETDKL	0	0	0	0	0.218798	0	0	0	0	0	0.373901	0.374153	-10	no
ALWEPYIGGIRARTDKL	0	0	0	0	0	0	0	0	0	1.04949	0.373901	0.374153	10	no
ALMERVRGGTATGKL	0	0	0	0	0	0	0	0.388503	0	0	0.373901	0.374153	10	no
ASGYIGGIRTHNL	0	0	0	0	0	0.399865	0	0	0	0	0.373901	0.374153	10	no
ASQPSHSGTRLCGGKIWHARRAPTDKL	0	0	0.392886	0	0	0	0	0	0	0	0.373901	0.374153	-10	no
ASQPSHPGTHLCGGKRPRGIRALDKL	0	0	0	0	0	0	0	0	0.160687	0	0.373901	0.374153	10	no
ATYYCTSGYIRGIRADKL	0	0	0	0	0	0.399865	0	0	0	0	0.373901	0.374153	10	no
ASGWRRIGGIRATDKL	0	0	0	0	0	0	0	0	0	0.149928	0.373901	0.374153	10	no
ALSEREAYRGDNSWDTRQTFFGTGIEL	0	0	0.785771	0	0	0	0	0	0	0	0.373901	0.374153	-10	no
ASGSLIWHMKWHATDKL	0	0	0	0	0	0	0	0.194252	0	0	0.373901	0.374153	10	no
ALMERAEAAYIVGGIRAADKL	0	0	0	0	0	0	0	0.582755	0	0	0.373901	0.374153	10	no
ANLDKKMQQSSLWIQSSQPSHSGTYLCGGKPPRGIRALDTL	0	0	0	0	0	0	0	0	0.160687	0	0.373901	0.374153	10	no
ALSELYGIYGRGGSSWATRQMF	0	0	0	0	0	0	0	0	0	0.149928	0.373901	0.374153	10	no
ALMERRGLRPAKL	0	0	0.196443	0	0	0	0	0	0	0	0.373901	0.374153	-10	no
ALRGITTDKL	0	0	0	0	0	0.199933	0	0	0	0	0.373901	0.374153	10	no
ASGQRHMRGIRATDKL	0	0	0	0	0	0	0	0	0	0.449783	0.373901	0.374153	10	no
ALVKRGVGGIRATDKL	0	0	0	0	0	0	0.178444	0	0	0	0.373901	0.374153	10	no
ALMERDEMAYIVGGTRAAAKL	0	0	0	0	0	0	0	0.194252	0	0	0.373901	0.374153	10	no
ALMERAEMAYFVGGIRAADKL	0	0	0	0	0	0	0	7.18731	0	0	0.373901	0.374153	10	no
ASGYRGLSVGYERADNL	0	0	0	0	0	0	0.713775	0	0	0	0.373901	0.374153	10	no
ALMERGGTPAFRRDTATDKL	0	0	0	0	0.218798	0	0	0	0	0	0.373901	0.374153	-10	no
ATFKRNIGDPATDKL	0	0	0	0	0	0	0	0.194252	0	0	0.373901	0.374153	10	no
AMREDGIYAAYETDKL	0	0	0	0	0.218798	0	0	0	0	0	0.373901	0.374153	-10	no
ASELWADGERPATDKL	0	0	0	0	0	0	0	0	0.160687	0	0.373901	0.374153	10	no
ALMERDMPPHRRDTRTNKL	0	0	0	0	0	0	0.713775	0	0	0	0.373901	0.374153	10	no
ASQPSHSGTYLCGGKIWHARRAPTDRL	0	0	1408.69	0	0	0	0	0	0	0	0.373901	0.374153	-10	no
ASGYRVLTEGYQRADKL	0	0	0	0	0	0	0.178444	0	0	0	0.373901	0.374153	10	no
ASGYRRIGGIRATDKL	0	0	0	0	0	0	0	0	0	0.149928	0.373901	0.374153	10	no
AHMERAGGIRATDNL	0	0	0	0	0	0	0.178444	0	0	0	0.373901	0.374153	10	no
ASGYMRAYLLIGGIRYATDKL	0.67843	0	0	0	0	0	0	0	0	0	0.373901	0.374153	-10	no
ASGYMRAYPCIGETRHATDKL	0.226143	0	0	0	0	0	0	0	0	0	0.373901	0.374153	-10	no
ASEMGAYGGGSATDKL	0	0	0	0	0	0	0	0	1.44619	0	0.373901	0.374153	10	no
ALWELGWHIWGYVRTDKL	0	0	0.196443	0	0	0	0	0	0	0	0.373901	0.374153	-10	no
AIMERRGIGTDKL	0	0	0.196443	0	0	0	0	0	0	0	0.373901	0.374153	-10	no
ASGYIGGILAAKL	0	0	0	0	0	0.199933	0	0	0	0	0.373901	0.374153	10	no
ATYFCDLMERGMPQHRRDTRTDKL	0	0	0	0	0	0	0.178444	0	0	0	0.373901	0.374153	10	no
ALMERGMRPHRRDTRADKL	0	0	0	0	0	0	0.356887	0	0	0	0.373901	0.374153	10	no
ALWELADRWGTRL	0	0	0	0	0	0	0	0	0	0.149928	0.373901	0.374153	10	no
APSELYGIYGQRGSSWDTRQMF	0	0	0	0	0	0	0	0	0	0.449783	0.373901	0.374153	10	no
ALWELRVAYFGGIRTADKL	0	0.942615	0	0	0	0	0	0	0	0	0.373901	0.374153	-10	no
ALSELRSIHHIRGSTDKL	0	0	0	0	0	0	0	0	0	0.299856	0.373901	0.374153	10	no
ASEMGAYGEGPETDKL	0	0	0	0	0	0	0	0	0.321374	0	0.373901	0.374153	10	no
ANLDRKMQQSSLWIQVSQPSRSGTYLCGGKPPRGIRALDKL	0	0	0	0	0	0	0	0	0.160687	0	0.373901	0.374153	10	no
AVHHCILRVEYRRDTSLTDKL	0	0.377046	0	0	0	0	0	0	0	0	0.373901	0.374153	-10	no
ASQPRHSVTYLCGGKIWHARRAPTDKL	0	0	0.196443	0	0	0	0	0	0	0	0.373901	0.374153	-10	no
ANLDKKMQQSSLWIQTSQPSHSGTYRCGGKPPRGIRALDKL	0	0	0	0	0	0	0	0	0.160687	0	0.373901	0.374153	10	no
ASGYMGASPLIGGIRHSTDKL	0.226143	0	0	0	0	0	0	0	0	0	0.373901	0.374153	-10	no
ATFEGHIGDPATAKL	0	0	0	0	0	0	0	0.194252	0	0	0.373901	0.374153	10	no
ASGCRGLSGGYERADKL	0	0	0	0	0	0	13.2048	0	0	0	0.373901	0.374153	10	no
ALSELGYRRGAKTDKL	0	0	0	0	0	0.199933	0	0	0	0	0.373901	0.374153	10	no
AGQRHMGGTRATDKL	0	0	0	0	0	0	0	0	0	0.149928	0.373901	0.374153	10	no
ALSELTGIHHIGGSTNKL	0	0	0	0	0	0	0	0	0	0.149928	0.373901	0.374153	10	no
ALSEPLDGAIRATDKL	0	0.188523	0	0	0	0	0	0	0	0	0.373901	0.374153	-10	no
ASQPVDSGTYFCTLSELRGIHHIGGSTDKL	0	0	0	0	0	0	0	0	0	0.149928	0.373901	0.374153	10	no
ALVGPSGGIRAGTGKL	0	0	0	0	0	0.399865	0	0	0	0	0.373901	0.374153	10	no
ATQPSHSGTYLCGGIPPRGIRALDKL	0	0	0	0	0	0	0	0	0.160687	0	0.373901	0.374153	10	no
ALSKLRGIPTGKL	0	0	0	0	0	0.799731	0	0	0	0	0.373901	0.374153	10	no
ANERRGSLHISSSQTTDSGTHFCVIRGGIWATDKL	0	0	0	0	0	0	0	0	0.160687	0	0.373901	0.374153	10	no
AVYYCILSVAYRRDTSLTDKL	0	0.565569	0	0	0	0	0	0	0	0	0.373901	0.374153	-10	no
ASQPSHSGTYHGGGKPPRGIRALDKL	0	0	0	0	0	0	0	0	0.160687	0	0.373901	0.374153	10	no
ASGYMRAYPLIGGIGHATDKL	37.3136	0	0	0	0	0	0	0	0	0	0.373901	0.374153	-10	no
APGYIGGIRTDTL	0	0	0	0	0	0.199933	0	0	0	0	0.373901	0.374153	10	no
ASQPKHSGTYLCGGNPPRRIRALAKL	0	0	0	0	0	0	0	0	0.160687	0	0.373901	0.374153	10	no
APGSLIWHIKWDAIDKL	0	0	0	0	0	0	0	0.194252	0	0	0.373901	0.374153	10	no
APSELYGIYRRRGSSWDTRQMF	0	0	0	0	0	0	0	0	0	0.149928	0.373901	0.374153	10	no
ALMERATPPHLMDTSTDKL	0	0	0	0	0	0	0.178444	0	0	0	0.373901	0.374153	10	no
AMWELSHRRDTRL	0	0	0	0	0	0	0	0	0	0.149928	0.373901	0.374153	10	no
ASQPEDSGTYFCTLSEFTWRLSEGYELGSTGKL	0.226143	0	0	0	0	0	0	0	0	0	0.373901	0.374153	-10	no
ALWELAHRRDRKL	0	0	0	0	0	0	0	0	0	0.149928	0.373901	0.374153	10	no
ALMEIGALPHGRDTRTDKL	0	0	0	0	0	0	0.178444	0	0	0	0.373901	0.374153	10	no
ALMERRGMTTDKL	0	0	0.589329	0	0	0	0	0	0	0	0.373901	0.374153	-10	no
ALMDIGGITTEKL	0	0	0	0	0	3.19892	0	0	0	0	0.373901	0.374153	10	no
ATYFCSLMGRGGTPTSRRDTANDKL	0	0	0	0	0.218798	0	0	0	0	0	0.373901	0.374153	-10	no
ALMERRGIMADKL	0	0	0.392886	0	0	0	0	0	0	0	0.373901	0.374153	-10	no
AVYHCILSVAYRRDTSLTDNL	0	2.4508	0	0	0	0	0	0	0	0	0.373901	0.374153	-10	no
ALSEREAYPRDNSWEPRQMF	0	0	0.196443	0	0	0	0	0	0	0	0.373901	0.374153	-10	no
ALSEQGYIGGIRASTNKL	0	0	0	0	0.218798	0	0	0	0	0	0.373901	0.374153	-10	no
ALWEPHRRDTATDKL	0	0	0	0	0	0	0	0.777007	0	0	0.373901	0.374153	10	no
ASQPSHSGTYLCGGKIWHERRAPTDEL	0	0	0.589329	0	0	0	0	0	0	0	0.373901	0.374153	-10	no
ASQPSHSGTYLRGGKPPRGIRTLDKL	0	0	0	0	0	0	0	0	0.803436	0	0.373901	0.374153	10	no
ALSERRGIPTDKL	0	0	0	0	0	45.7846	0	0	0.160687	0	0.372022	0.374153	10	no
ALSVLRGIPTDKL	0	0	0	0	0	37.5873	0	0	0	0	0.373901	0.374153	10	no
AVYHCILRVAYRRDTSLTDKL	34.5999	833845	16.3048	31.5573	19.4731	0	0.356887	0	0	0	0.373836	0.374153	-21.1561	no
ASGWHTTGGIRAADKL	0	0	0	0	0	0	0	0	0.160687	0	0.373901	0.374153	10	no
ALSELRGYGPYIEGVQATDKL	0	0	0	0	0	0.199933	0	0	0	0	0.373901	0.374153	10	no
ALWELANRTDTRL	0	0	0	0	0	0	0	0	0	0.149928	0.373901	0.374153	10	no
AIPHIGGIRDADKL	0	0	0	0	0	0.199933	0	0	0	0	0.373901	0.374153	10	no
ATYFCTLMERDIGGIRSTDKL	0	0	0	0	0	0.199933	0	0	0	0	0.373901	0.374153	10	no
ASQPSHSGTYLCGGKPNRGIRAIDKL	0	0	0	0	0	0	0	0	0.321374	0	0.373901	0.374153	10	no
AVYHCILRVAYRRNASLTDKL	0	1.69671	0	0	0	0	0	0	0	0	0.373901	0.374153	-10	no
ALWELAHRVDTRL	0	0	0	0	0	0	0	0	0	0.149928	0.373901	0.374153	10	no
ALMEHAEMAYSVGGIRAADEL	0	0	0	0	0	0	0	0.194252	0	0	0.373901	0.374153	10	no
ALSEFTWRPSEGYGLGSTDKL	0.226143	0	0	0	0	0	0	0	0	0	0.373901	0.374153	-10	no
ALSELRGYAPYIGGIQATAKL	0	0	0	0	0	0.199933	0	0	0	0	0.373901	0.374153	10	no
ALMERVDTPKSLRETATDKL	0	0	0	0	0.218798	0	0	0	0	0	0.373901	0.374153	-10	no
ALWELNDRRDTDKL	0	0	0	0	0	0	0	0	6.74886	0	0.373901	0.374153	10	no
ALMERAEMAFIVGGIRAADKL	0	0	0	0	0	0	0	12.2379	0	0	0.373901	0.374153	10	no
ALMERGGGERATDKL	0	0	0.196443	0	0	0	0	0	0	0	0.373901	0.374153	-10	no
ATYYCSSGTWLSSEGFLSRDKL	0.226143	0	0	0	0	0	0	0	0	0	0.373901	0.374153	-10	no
ASGMGAHGEGPATDKL	0	0	0	0	0	0	0	0	2.571	0	0.373901	0.374153	10	no
ALLERVGRDTATDKL	0	0	0	0	0	0	0	0.194252	0	0	0.373901	0.374153	10	no
ATDFCSLMERGMPPHRRDTRTDKL	0	0	0	0	0	0	0.178444	0	0	0	0.373901	0.374153	10	no
ATYYCVSGPSIGGILATNKL	0	0	0	0	0	0.199933	0	0	0	0	0.373901	0.374153	10	no
ALIERVRRDIATDKL	0	0	0	0	0	0	0	0.194252	0	0	0.373901	0.374153	10	no
ATYYRTSGCRGLSEGYERADKL	0	0	0	0	0	0	0.178444	0	0	0	0.373901	0.374153	10	no
ALMERGMPPQLRDTRTDKL	0	0	0	0	0	0	0.178444	0	0	0	0.373901	0.374153	10	no
ALSELSGGIRANDKL	0	0	0	0	0	0	0.356887	0	0	0	0.373901	0.374153	10	no
ALIERVRRDRATDKL	0	0	0	0	0	0	0	0.388503	0	0	0.373901	0.374153	10	no
APIERGGTPTSRRDTATDKL	0	0	0	0	1.31279	0	0	0	0	0	0.373901	0.374153	-10	no
AMPIGGIRETDKL	0	0	0	0	0	0.399865	0	0	0	0	0.373901	0.374153	10	no
ALWELGGRSYRRGRGDKL	2.26143	0	0	0	0	0	0	0	0	0	0.373901	0.374153	-10	no
ARGMPPHRKDTRTDKL	0	0	0	0	0	0	0.178444	0	0	0	0.373901	0.374153	10	no
ALMERGRTPTSRGDTATDKL	0	0	0	0	0.218798	0	0	0	0	0	0.373901	0.374153	-10	no
ALSDRGIYGGVGGILRVPDKL	0	0	0	0.286884	0	0	0	0	0	0	0.373901	0.374153	-10	no
ASGYIGGIREDKL	0	0	0	0	0	0.199933	0	0	0	0	0.373901	0.374153	10	no
ALSEQGCVGGIRGPTDKL	0	0	0	0	0.218798	0	0	0	0	0	0.373901	0.374153	-10	no
ANLDKKMQQSSLWIQVSQLSHSGTYLCGGKIWRARRAPTDKL	0	0	0.196443	0	0	0	0	0	0	0	0.373901	0.374153	-10	no
ALIEGRGIRTDKL	0	0	0.196443	0	0	0	0	0	0	0	0.373901	0.374153	-10	no
ALSELYGMYGRRGSSWDTRQMIFGTGIEL	0	0	0	0	0	0	0	0	0	0.449783	0.373901	0.374153	10	no
ALSGITGGIRATDKL	0	0	0	0	0	0	0.535331	0	0	0	0.373901	0.374153	10	no
ASQPEDSGTYFCVLSELKGIPTDKL	0	0	0	0	0	0.799731	0	0	0	0	0.373901	0.374153	10	no
ALMERGGSPTSWRDTATDKL	0	0	0	0	0.218798	0	0	0	0	0	0.373901	0.374153	-10	no
AVYHCILRVAYRRDTSLAYKL	0	0.565569	0	0	0	0	0	0	0	0	0.373901	0.374153	-10	no
APSDLSGGLRVTDTL	0	0	0	0	0	0	0.178444	0	0	0	0.373901	0.374153	10	no
ATSPRGHFGGIGGDNL	0	0	0	0	0	0	0	0.194252	0	0	0.373901	0.374153	10	no
AVYHCILRGAYRRDTSLTDRL	0	2.63932	0	0	0	0	0	0	0	0	0.373901	0.374153	-10	no
ASQPSHSGTYHCGGKPPRGIRVLDNL	0	0	0	0	0	0	0	0	0.160687	0	0.373901	0.374153	10	no
ALSGERRGQL	0	0	0.196443	0	0	0	0	0	0	0	0.373901	0.374153	-10	no
ASGYISRSYDKL	0	0	0	0	0	0	0	0	0	0.149928	0.373901	0.374153	10	no
ALSELIGIHHIGWSTDKL	0	0	0	0	0	0	0	0	0	0.149928	0.373901	0.374153	10	no
AFQPSHSGTYLCGGKPPRGIRAIDKL	0	0	0	0	0	0	0	0	0.803436	0	0.373901	0.374153	10	no
ALSELWHPLYSGGIRDSTDNL	0	0.188523	0	0	0	0	0	0	0	0	0.373901	0.374153	-10	no
ALSELRGYGPYIGGIKATDKL	0	0	0	0	0	0.599798	0	0	0	0	0.373901	0.374153	10	no
ASGCIAGIRADKL	0	0	0	0	0	0.199933	0	0	0	0	0.373901	0.374153	10	no
ASGYMRAYPLIGRIRNATDKL	0.226143	0	0	0	0	0	0	0	0	0	0.373901	0.374153	-10	no
ALMERGYGGIRATDKL	0	0	0	0	0	0	0	0	9.15917	0	0.373901	0.374153	10	no
ALLVRAGGTRATDKL	0	0	0	0	0	0	0.178444	0	0	0	0.373901	0.374153	10	no
ALMERGVSGIRATDKL	0	0	0	0	0	0	0.535331	0	0	0	0.373901	0.374153	10	no
AVYHCILRVAYWRDTSLTGKL	0	0.942615	0	0	0	0	0	0	0	0	0.373901	0.374153	-10	no
ARSERPWGTPLDKL	0	0	0	0	0	0.199933	0	0	0	0	0.373901	0.374153	10	no
ASGTPLSSEGLLAPDKL	0.226143	0	0	0	0	0	0	0	0	0	0.373901	0.374153	-10	no
ASGYVRAYPLIRGIRHATDKL	1.35686	0	0	0	0	0	0	0	0	0	0.373901	0.374153	-10	no
ASKPSHSGTYLCGGKLPRGIRALDKL	0	0	0	0	0	0	0	0	0.160687	0	0.373901	0.374153	10	no
ALMERPGIGTDKL	0	0	0.196443	0	0	0	0	0	0	0	0.373901	0.374153	-10	no
ALMERGLPPHRRDTRNDKL	0	0	0	0	0	0	0.178444	0	0	0	0.373901	0.374153	10	no
ASQPSHSGTYLRGGKIWPARRPPTHKL	0	0	0.196443	0	0	0	0	0	0	0	0.373901	0.374153	-10	no
ALSGLRGIHPIGGSTDKL	0	0	0	0	0	0	0	0	0	0.299856	0.373901	0.374153	10	no
AGDIGGIRAEKL	0	0	0	0	0	0.199933	0	0	0	0	0.373901	0.374153	10	no
ASQPSHSCTYLCGWKPPRWLRALDKL	0	0	0	0	0	0	0	0	0.160687	0	0.373901	0.374153	10	no
ASQPSHSGTYLCGGKPPRGIRAPDQPRL	0	0	0	0	0	0	0	0	0.160687	0	0.373901	0.374153	10	no
AFSELRGIHRIGGSTDKL	0	0	0	0	0	0	0	0	0	0.449783	0.373901	0.374153	10	no
AVYHCILRIVYRRDTSLTDKL	0	0.754092	0	0	0	0	0	0	0	0	0.373901	0.374153	-10	no
ASGEWHIPHIGGRSTDKL	0	0	0	0	0	34.5884	0	0	0	0	0.373901	0.374153	10	no
ALSEPHWLSSERYYKL	0	0	0	0	0.218798	0	0	0	0	0	0.373901	0.374153	-10	no
ASQPSHSGTYLCRGKPPRGIRALDTL	0	0	0	0	0	0	0	0	0.160687	0	0.373901	0.374153	10	no
ALSELRWIPADKL	0	0	0	0	0	0.199933	0	0	0	0	0.373901	0.374153	10	no
ASGTWLSSAGFLSPDNL	0.226143	0	0	0	0	0	0	0	0	0	0.373901	0.374153	-10	no
ALMELRVIRSDKL	0	0	0.196443	0	0	0	0	0	0	0	0.373901	0.374153	-10	no
ASGYTGGIRAGTDKL	0	0	0	0	0	1.59946	0	0	0	0	0.373901	0.374153	10	no
ALWDRAHRRDTRL	0	0	0	0	0	0	0	0	0	0.149928	0.373901	0.374153	10	no
ALMGRGVGGRRATDKL	0	0	0	0	0	0	0.356887	0	0	0	0.373901	0.374153	10	no
ALPDRGIYGGIGEILRVTDKL	0	0	0	0.573769	0	0	0	0	0	0	0.373901	0.374153	-10	no
AMGAYGAGPATDKL	0	0	0	0	0	0	0	0	0.160687	0	0.373901	0.374153	10	no
ASGMWLSSEGFLSPGRL	0.226143	0	0	0	0	0	0	0	0	0	0.373901	0.374153	-10	no
ATYYCTSEMGAYGEGPATDEL	0	0	0	0	0	0	0	0	1.44619	0	0.373901	0.374153	10	no
ATYFCDLMERVRRDTATDRL	0	0	0	0	0	0	0	0.194252	0	0	0.373901	0.374153	10	no
ALMERGGRPRARGETATDKL	0	0	0	0	0.218798	0	0	0	0	0	0.373901	0.374153	-10	no
ATYFCDLMERRRIRTDKL	0	0	0.196443	0	0	0	0	0	0	0	0.373901	0.374153	-10	no
AISEGYALPNL	0	0	0	0	0	0.199933	0	0	0	0	0.373901	0.374153	10	no
AVMERVRRGTATDKL	0	0	0	0	0	0	0	0.194252	0	0	0.373901	0.374153	10	no
ALMEPVRRHTATDKL	0	0	0	0	0	0	0	0.194252	0	0	0.373901	0.374153	10	no
ALSEFTWPLSEGYELGSTHKL	0.226143	0	0	0	0	0	0	0	0	0	0.373901	0.374153	-10	no
APSELGSEGYNKL	0	0	0	0	0	0	0	0	0	0.299856	0.373901	0.374153	10	no
ATYYCVPGLIGGIRATDKL	0	0	0	0	0	0.599798	0	0	0	0	0.373901	0.374153	10	no
ALSEGWEYDIYRRDTTSTDKL	0	0	0	0	0	1.1996	0	0	0	0	0.373901	0.374153	10	no
AVWELAHRRGTRL	0	0	0	0	0	0	0	0	0	0.299856	0.373901	0.374153	10	no
ASGYRGFPEGYERADNL	0	0	0	0	0	0	0.178444	0	0	0	0.373901	0.374153	10	no
ASELRGIHHIGESTDKL	0	0	0	0	0	0	0	0	0	0.149928	0.373901	0.374153	10	no
ALMERGGTPTSRRDTDTDKL	0	0	0	0.286884	59.2943	0	0	0	0	0	0.371314	0.374153	-10	no
ALLGLRGIHHIGGSTDKL	0	0	0	0	0	0	0	0	0	0.749639	0.373901	0.374153	10	no
ALWQLRDIGGIPATDKL	0	0	0	0	0.218798	0	0	0	0	0	0.373901	0.374153	-10	no
ATFKGRIGDPASDKL	0	0	0	0	0	0	0	0.194252	0	0	0.373901	0.374153	10	no
ALQPDDSGKYFCPLWELTEGYGDKL	0	0	0	0	0	0	0	0	0	1.34935	0.373901	0.374153	10	no
ALWELAHRRERRL	0	0	0	0	0	0	0	0	0	0.149928	0.373901	0.374153	10	no
ALSDRGICGGIGGILRVADKL	0	0	0	0.573769	0	0	0	0	0	0	0.373901	0.374153	-10	no
ASGCMRAYPLIGGIRQATDKL	0.226143	0	0	0	0	0	0	0	0	0	0.373901	0.374153	-10	no
ALIGPSGGIRAGTAKL	0	0	0	0	0	12.1959	0	0	0	0	0.373901	0.374153	10	no
ASGYMRAYPFIGGIRHATDQL	0.226143	0	0	0	0	0	0	0	0	0	0.373901	0.374153	-10	no
ALSERPANL	0	0	0	0	0	0	0	0.388503	0	0	0.373901	0.374153	10	no
AVYHCILRVAYRRDTSLTAKPL	0	0.188523	0	0	0	0	0	0	0	0	0.373901	0.374153	-10	no
ALSELGGIHHTGVSTDKL	0	0	0	0	0	0	0	0	0	0.149928	0.373901	0.374153	10	no
ALMERDIGGIRAPDRL	0	0	0	0	0	2.99899	0	0	0	0	0.373901	0.374153	10	no
ALMERGGIPTSRRDTATDEL	0	0	0	0	1.53159	0	0	0	0	0	0.373901	0.374153	-10	no
ASGYHIGGIGADKL	0	0	0	0	0	0.199933	0	0	0	0	0.373901	0.374153	10	no
ALWELPHRRATSL	0	0	0	0	0	0	0	0	0	0.149928	0.373901	0.374153	10	no
ALMERAEMANIVGGIRAADEL	0	0	0	0	0	0	0	0.194252	0	0	0.373901	0.374153	10	no
ASGTWPSSEGILSPDKL	0.452287	0	0	0	0	0	0	0	0	0	0.373901	0.374153	-10	no
ASELYGIYGRRGSSWDTRQMVFGTGIEL	0	0	0	0	0	0	0	0	0	0.449783	0.373901	0.374153	10	no
ALMECGGTPTSRRYTATDKL	0	0	0	0	0.218798	0	0	0	0	0	0.373901	0.374153	-10	no
ALSRIIGGTTEAADKL	0	0	0	0	0	0	0.356887	0	0	0	0.373901	0.374153	10	no
ALMERDDAL	0	0	0	1.14754	0	0	0	0	0	0	0.373901	0.374153	-10	no
ANLDKKMQQSSLWIQESQPSHSGTYLCGGKIWHARRAPTDKL	0	0	0.196443	0	0	0	0	0	0	0	0.373901	0.374153	-10	no
ATYFCVLIERGFGGIRATDKL	0	0	0	0	0	0	0	0	0.160687	0	0.373901	0.374153	10	no
ALGGHSYRRDRGDQL	0.226143	0	0	0	0	0	0	0	0	0	0.373901	0.374153	-10	no
ASGYMRAYLLVGGIRHATDKL	1.13072	0	0	0	0	0	0	0	0	0	0.373901	0.374153	-10	no
AFSGIIGGSTEATDKL	0	0	0	0	0	0	0.178444	0	0	0	0.373901	0.374153	10	no
AVYLCILRGAYRRDTSLTDKL	0	0.188523	0	0	0	0	0	0	0	0	0.373901	0.374153	-10	no
ATYYCVSGYRGLSEGYKRADKL	0	0	0	0	0	0	0.356887	0	0	0	0.373901	0.374153	10	no
ASGSWLSSEGYELGSTDKL	0.452287	0	0	0	0	0	0	0	0	0	0.373901	0.374153	-10	no
ASEMGAYGEGSAIDKL	0	0	0	0	0	0	0	0	0.482062	0	0.373901	0.374153	10	no
ALIESGIPQHRRKPRTDKL	0	0	0	0	0	0	0.178444	0	0	0	0.373901	0.374153	10	no
ASGHSIGGILATDEL	0	0	0	0	0	0.199933	0	0	0	0	0.373901	0.374153	10	no
ALSEYRTGQL	0	0	0.196443	0	0	0	0	0	0	0	0.373901	0.374153	-10	no
ARRGIRTAKL	0	0	0.982214	0	0	0	0	0	0	0	0.373901	0.374153	-10	no
ASQPSHSGTYLCGGKVRHARRAPTDKL	0	0	0.785771	0	0	0	0	0	0	0	0.373901	0.374153	-10	no
ALTERVRRDTATNKL	0	0	0	0	0	0	0	0.194252	0	0	0.373901	0.374153	10	no
ATYFCPLMEHQARATDKL	0	0	0	0	0	0	0	0	0.160687	0	0.373901	0.374153	10	no
ASQPSHSGTHLCGGKIWHARRAPTDEL	0	0	1.3751	0	0	0	0	0	0	0	0.373901	0.374153	-10	no
ASERGVGGIRATDKL	0	0	0	0	0	0	0	0	0.321374	0	0.373901	0.374153	10	no
AGNPPRVIRALDKL	0	0	0	0	0	0	0	0	0.160687	0	0.373901	0.374153	10	no
ALLERAGGIRATDKL	0	0	0	0	0	0	31.5845	0	0	0	0.373901	0.374153	10	no
ASRYIRAYPLIGGIRHATDKL	0.226143	0	0	0	0	0	0	0	0	0	0.373901	0.374153	-10	no
ASQPEDSGTHFCSLSELYGIYGRRGSSWDTRQMF	0	0	0	0	0	0	0	0	0	0.149928	0.373901	0.374153	10	no
ASQPEDSGTYFCVLSELSGGIRVTGKL	0	0	0	0	0	0	0.356887	0	0	0	0.373901	0.374153	10	no
ALMERRGIRTEEL	0	0	0.392886	0	0	0	0	0	0	0	0.373901	0.374153	-10	no
ASRYIGGIPTDKL	0	0	0	0	0	0.799731	0	0	0	0	0.373901	0.374153	10	no
ANRTFHLVISPVSFEDSDTFKGHIGDPATDKL	0	0	0	0	0	0	0	0.194252	0	0	0.373901	0.374153	10	no
AWEMGAHGEGPATDKL	0	0	0	0	0	0	0	0	0.160687	0	0.373901	0.374153	10	no
ASAISEGYVLPKL	0	0	0	0	0	0.199933	0	0	0	0	0.373901	0.374153	10	no
ASQPSHSGTYLCGGRIRNDPRSATDKL	0	0	0.196443	0	0	0	0	0	0	0	0.373901	0.374153	-10	no
AVYHCILRVAYRRDTSLTATL	0	0.754092	0	0	0	0	0	0	0	0	0.373901	0.374153	-10	no
ALMERAGGIQAIDKL	0	0	0	0	0	0	0.178444	0	0	0	0.373901	0.374153	10	no
ALMERAGMAYIVGGIRAADNL	0	0	0	0	0	0	0	0.388503	0	0	0.373901	0.374153	10	no
ALMGVGGITTDKL	0	0	0	0	0	0.399865	0	0	0	0	0.373901	0.374153	10	no
ASGSPIWYIGGIRATNKL	0	0	0	0	0	0.399865	0	0	0	0	0.373901	0.374153	10	no
ASGYVGGGRADKL	0	0	0	0	0	0.199933	0	0	0	0	0.373901	0.374153	10	no
ATYYCTSGTWLSSEEFLSPDKL	0.226143	0	0	0	0	0	0	0	0	0	0.373901	0.374153	-10	no
ALMERVGRGIATDKL	0	0	0	0	0	0	0	0.194252	0	0	0.373901	0.374153	10	no
AVYHCILRVAYRRDTSVNDKL	0	0.188523	0	0	0	0	0	0	0	0	0.373901	0.374153	-10	no
AMREDGICEGYETDEL	0	0	0	0	0.437597	0	0	0	0	0	0.373901	0.374153	-10	no
AVHHRIPRVAYRRDTSLTDKL	0	0.188523	0	0	0	0	0	0	0	0	0.373901	0.374153	-10	no
AFQPSHSGTYLCGGKPPRRIRALDTL	0	0	0	0	0	0	0	0	0.160687	0	0.373901	0.374153	10	no
ALRERGGTPTSRRDTVTDKL	0	0	0	0	0.218798	0	0	0	0	0	0.373901	0.374153	-10	no
ALWELEGHSYRRDRGDKL	68.5214	0	0	0	0	0	0	0	0	0	0.373901	0.374153	-10	no
ANRTFHLVISPVSLEDSVIFKGHIGDPATDKL	0	0	0	0	0	0	0	0.194252	0	0	0.373901	0.374153	10	no
ASGYTGVSEGYERADKL	0	0	0	0	0	0	0.178444	0	0	0	0.373901	0.374153	10	no
ALMERGVGGIRAADNL	0	0	0	0	0	0	0.356887	0	0	0	0.373901	0.374153	10	no
ASGSPVWHIGELRGPDEL	0	0	0	0	0	0.199933	0	0	0	0	0.373901	0.374153	10	no
AVYHCILRVAYRKDTSLTDKL	0	432.472	0	0	0	0	0	0	0	0	0.373901	0.374153	-10	no
ALRERVRRDTAPDKL	0	0	0	0	0	0	0	0.194252	0	0	0.373901	0.374153	10	no
AGTYYCGSDIGGSSWDARQMSFGTGIEL	0	0	0	0	0	0	0	0	0	0.149928	0.373901	0.374153	10	no
ASGTSLSSGGLLAPDKL	0.226143	0	0	0	0	0	0	0	0	0	0.373901	0.374153	-10	no
ALMEPQARASDKL	0	0	0	0	0	0	0	0	2.08893	0	0.373901	0.374153	10	no
ALWELGWHFWGYEIPDKL	0	0	0.392886	0	0	0	0	0	0	0	0.373901	0.374153	-10	no
AYHCILRVAYRRDTSLVDKL	0	0.188523	0	0	0	0	0	0	0	0	0.373901	0.374153	-10	no
ASGSLIWDIKWDATDEL	0	0	0	0	0	0	0	0.194252	0	0	0.373901	0.374153	10	no
AYQPSHSGTHLCGGKIWHARRAPTDKL	0	0	0.196443	0	0	0	0	0	0	0	0.373901	0.374153	-10	no
ALQPDDSGKYFCDLWELAHRRNTRL	0	0	0	0	0	0	0	0	0	0.149928	0.373901	0.374153	10	no
ALSELWHPLYFGGLRDSTAKL	0	0.377046	0	0	0	0	0	0	0	0	0.373901	0.374153	-10	no
ASGYRGLSEGYVRTDKL	0	0	0	0	0	0	0.356887	0	0	0	0.373901	0.374153	10	no
ASGYIGGLRADEL	0	0	0	0	0	0.399865	0	0	0	0	0.373901	0.374153	10	no
ALMDRRGIRTDKL	0	0	64.4333	0	0	0	0	0	0	0	0.373901	0.374153	-10	no
AIWEMTEGYGEKL	0	0	0	0	0	0	0	0	0	0.149928	0.373901	0.374153	10	no
ALMESSGTHTSRRDTATDKL	0	0	0	0	0.218798	0	0	0	0	0	0.373901	0.374153	-10	no
AILERRGIRTDKL	0	0	0.196443	0	0	0	0	0	0	0	0.373901	0.374153	-10	no
APSELSGVIRVTDKL	0	0	0	0	0	0	0.178444	0	0	0	0.373901	0.374153	10	no
AVYHCILRVVYRRDTSFTDKL	0	0.377046	0	0	0	0	0	0	0	0	0.373901	0.374153	-10	no
ANLDKKMRQSPLWIQTSQPSHSGTYLCGGKIWHARRAPTDKL	0	0	0.196443	0	0	0	0	0	0	0	0.373901	0.374153	-10	no
AIIGGIRVDKL	0	0	0	0	0	0.399865	0	0	0	0	0.373901	0.374153	10	no
ATVYHCILRVAYRRVTSLTDKL	0	0.188523	0	0	0	0	0	0	0	0	0.373901	0.374153	-10	no
AVYHCILRVGYPRDTSLTDKL	0	0.188523	0	0	0	0	0	0	0	0	0.373901	0.374153	-10	no
ALTERGVGGKRGTDKL	0	0	0	0	0	0	0.178444	0	0	0	0.373901	0.374153	10	no
ASGYIRGLRATDKL	0	0	0	0	0	0.199933	0	0	0	0	0.373901	0.374153	10	no
ASGTWLPSEGFQFPGKL	0.226143	0	0	0	0	0	0	0	0	0	0.373901	0.374153	-10	no
APSELGSEGYAKL	0	0	0	0	0	0	0	0	0	0.299856	0.373901	0.374153	10	no
ALMERDMPPHRRDTRADKL	0	0	0	0	0	0	1.42755	0	0	0	0.373901	0.374153	10	no
AVVYHCILRVAYRRDTSLTGKL	0	2.07375	0	0	0	0	0	0	0	0	0.373901	0.374153	-10	no
ASGPSSGVILATDNL	0	0	0	0	0	0.199933	0	0	0	0	0.373901	0.374153	10	no
ALMERGGARTDKL	0	0	0.196443	0	0	0	0	0	0	0	0.373901	0.374153	-10	no
ARMDRDDKL	0	0	0	0.573769	0	0	0	0	0	0	0.373901	0.374153	-10	no
ALWELYGIYGQRGSSWDTRQMF	0	0	0	0	0	0	0	0	0	0.149928	0.373901	0.374153	10	no
ALLDLAHRRDTRL	0	0	0	0	0	0	0	0	0	0.149928	0.373901	0.374153	10	no
AVHHCILRPIGVDKL	0	0	0	0	0	0.399865	0	0	0	0	0.373901	0.374153	10	no
ALSELGGIHHIGLSTHKL	0	0	0	0	0	0	0	0	0	0.149928	0.373901	0.374153	10	no
ASGDFGGKRADKL	0	0	0	0	0	0.199933	0	0	0	0	0.373901	0.374153	10	no
ALSELYGIYGRRGSSWDTRQMCFGAGIEL	0	0	0	0	0	0	0	0	0	0.149928	0.373901	0.374153	10	no
ALIERRRIRTDKL	0	0	0.392886	0	0	0	0	0	0	0	0.373901	0.374153	-10	no
ASEMGTYGEGPTTDKL	0	0	0	0	0	0	0	0	1.12481	0	0.373901	0.374153	10	no
ALTELGAEGYDKL	0	0	0	0	0	0	0	0	0	0.149928	0.373901	0.374153	10	no
ARMERGMRPHRRDTRTDKL	0	0	0	0	0	0	0.178444	0	0	0	0.373901	0.374153	10	no
AIMDSGGITTDKL	0	0	0	0	0	0.199933	0	0	0	0	0.373901	0.374153	10	no
ALMERGGTPTSRRDTKKDKL	0	0	0	0	0.218798	0	0	0	0	0	0.373901	0.374153	-10	no
AVYHCTLRVAYRRDTSPTDKL	0	0.188523	0	0	0	0	0	0	0	0	0.373901	0.374153	-10	no
ALMERGATPPSRRDTATDKL	0	0	0	0	0.437597	0	0	0	0	0	0.373901	0.374153	-10	no
ASEMGADGEGPATDNL	0	0	0	0	0	0	0	0	0.321374	0	0.373901	0.374153	10	no
ALKEHIGDPATDKL	0	0	0	0	0	0	0	0.194252	0	0	0.373901	0.374153	10	no
ALSELTWRLSEGFLSPDKL	0.226143	0	0	0	0	0	0	0	0	0	0.373901	0.374153	-10	no
ALSGRGIYGGVGGILQVTDKL	0	0	0	0.286884	0	0	0	0	0	0	0.373901	0.374153	-10	no
ATYYCSSGAPIWHIGGIRGPDKL	0	0	0	0	0	0.199933	0	0	0	0	0.373901	0.374153	10	no
ASGCIGGIRATNKL	0	0	0	0	0	0.399865	0	0	0	0	0.373901	0.374153	10	no
ALMERAEMAYIVGGIRSADKL	0	0	0	0	0	0	0	15.3459	0	0	0.373901	0.374153	10	no
ALSDRVIYGGIGGILRVNDKL	0	0	0	0.286884	0	0	0	0	0	0	0.373901	0.374153	-10	no
ALSELWHPLYFGGIRHSTDNL	0	0.188523	0	0	0	0	0	0	0	0	0.373901	0.374153	-10	no
ALQPDDSGKYFCVLWELGEHSYRRDRGDKL	0.226143	0	0	0	0	0	0	0	0	0	0.373901	0.374153	-10	no
ATYYCTSGSLIWHIKRDATDKL	0	0	0	0	0	0	0	0.582755	0	0	0.373901	0.374153	10	no
ASGYIRAHPLIGGIRHATDKL	0.452287	0	0	0	0	0	0	0	0	0	0.373901	0.374153	-10	no
ALMERGGTPTSRRDTSTDKL	0	0	0	0	32.1634	0	0	0	0	0	0.373901	0.374153	-10	no
ASVSLIWHIKWDATDQL	0	0	0	0	0	0	0	0.194252	0	0	0.373901	0.374153	10	no
AFMRIRATDKL	0	0	3.73241	0	0	0	0	0	0	0	0.373901	0.374153	-10	no
ASQPSHSGTYLCGGQIWHARRAPTDQL	0	0	0.392886	0	0	0	0	0	0	0	0.373901	0.374153	-10	no
ALMERGLPPHRRDTRTEKL	0	0	0	0	0	0	0.178444	0	0	0	0.373901	0.374153	10	no
ARMERGGGIRATDRL	0	0	0.196443	0	0	0	0	0	0	0	0.373901	0.374153	-10	no
ALMEGGFGGTRATDKL	0	0	0	0	0	0	0	0	0.482062	0	0.373901	0.374153	10	no
ASGGWHIPYIGGRPTDKL	0	0	0	0	0	0.199933	0	0	0	0	0.373901	0.374153	10	no
ALSDRGIYGGIGGILQVADKL	0	0	0	24.3852	0	0	0	0	0	0	0.373901	0.374153	-10	no
ALSELSGGMRITDKL	0	0	0	0	0	0	0.178444	0	0	0	0.373901	0.374153	10	no
ALMERGFGRIRATDNL	0	0	0	0	0	0	0	0	0.482062	0	0.373901	0.374153	10	no
ASGLIGGIPTNKL	0	0	0	0	0	0.399865	0	0	0	0	0.373901	0.374153	10	no
ATYYCTSGTWLSSEGVLSPDKL	0.226143	0	0	0	0	0	0	0	0	0	0.373901	0.374153	-10	no
ASQPEDSGTCYCVLSELRGIPTDKL	0	0	0	0	0	0.199933	0	0	0	0	0.373901	0.374153	10	no
ASMTGAYGEGPANDKL	0	0	0	0	0	0	0	0	0.160687	0	0.373901	0.374153	10	no
ASGYHIGGIRAETDKL	0	0	0	0	0	0.199933	0	0	0	0	0.373901	0.374153	10	no
AFMERVRRDAATDKL	0	0	0	0	0	0	0	0.582755	0	0	0.373901	0.374153	10	no
AVYHCILRVAYLRDTRLTEKL	0	0.188523	0	0	0	0	0	0	0	0	0.373901	0.374153	-10	no
ANLDKKMQQSSLWIQDSQPSHSGTYLCGGKPPRGIRALDKL	0	0	0	0	0	0	0	0	19.4432	0	0.373901	0.374153	10	no
ALSELGYRRDTRNDNL	0	0	0	0	0	0.199933	0	0	0	0	0.373901	0.374153	10	no
ATYFCGLMERGVIKTDKL	0	0	0.196443	0	0	0	0	0	0	0	0.373901	0.374153	-10	no
ALMEGGGTPTSRRDAATDKL	0	0	0	0	0.218798	0	0	0	0	0	0.373901	0.374153	-10	no
ATYYCTSGYRSLSEGYERTDKL	0	0	0	0	0	0	0.178444	0	0	0	0.373901	0.374153	10	no
ATYFCSPMERAEMAYIVGGIRASGKL	0	0	0	0	0	0	0	0.194252	0	0	0.373901	0.374153	10	no
ALWELAAYRRVTDKL	0	0	0	0	0	0.199933	0	0	0	0	0.373901	0.374153	10	no
ALMESSGIRIDKL	0	0	0.196443	0	0	0	0	0	0	0	0.373901	0.374153	-10	no
ASGYMRAYPLIGGIRHATDHL	0.226143	0	0	0	0	0	0	0	0	0	0.373901	0.374153	-10	no
ALSEISEGYGDKL	0	0	0	0	0	0	0	0	0	8.99567	0.373901	0.374153	10	no
ALSEPTWHISPEGYEADKL	0	0	0	0	0.218798	0	0	0	0	0	0.373901	0.374153	-10	no
ALWELGWHIRGYELPNKL	0	0	0.196443	0	0	0	0	0	0	0	0.373901	0.374153	-10	no
ATYYCVSGTWLSSERFLSPDKL	0.226143	0	0	0	0	0	0	0	0	0	0.373901	0.374153	-10	no
ALMERRGIGTDTL	0	0	0.392886	0	0	0	0	0	0	0	0.373901	0.374153	-10	no
ALWELAAYRCDTDKL	0	0	0	0	0	0.399865	0	0	0	0	0.373901	0.374153	10	no
ALMERDIGGMRATNKL	0	0	0	0	0	0.399865	0	0	0	0	0.373901	0.374153	10	no
AFMGRRGIRTDKL	0	0	0.196443	0	0	0	0	0	0	0	0.373901	0.374153	-10	no
ALTELRGIHHIGGSTAKL	0	0	0	0	0	0	0	0	0	0.149928	0.373901	0.374153	10	no
ALMERGRRDTAADKL	0	0	0	0	0	0	0	0.388503	0	0	0.373901	0.374153	10	no
ALSELYGIYRRRESSWDTRQMF	0	0	0	0	0	0	0	0	0	0.149928	0.373901	0.374153	10	no
AVIERYDKL	0	0	0	0.286884	0	0	0	0	0	0	0.373901	0.374153	-10	no
AISEGYESSTDEL	0	0	0	0	0	0	0	0	0	0.149928	0.373901	0.374153	10	no
ALMERIRRDTATDKL	0	0	0	0	0	0	0	214.454	0	0	0.373901	0.374153	10	no
ASGSPIWHIGWIRGPDKL	0	0	0	0	0	5.59812	0	0	0	0	0.373901	0.374153	10	no
ATYVCVLMERGMPPHRRDTRTAKL	0	0	0	0	0	0	0.178444	0	0	0	0.373901	0.374153	10	no
ALSDRGVYGRIGGILRVTDKL	0	0	0	1.43442	0	0	0	0	0	0	0.373901	0.374153	-10	no
ALMELAEIAYIVGGIRAADKL	0	0	0	0	0	0	0	0.194252	0	0	0.373901	0.374153	10	no
ALSELRIGGLPPATDKL	0	0	0	0	0.218798	0	0	0	0	0	0.373901	0.374153	-10	no
ASQPEDSGTYFCTPSELGSEGYDKL	0	0	0	0	0	0	0	0	0	0.149928	0.373901	0.374153	10	no
ASQPSHSGTYLCEGKPPRGIRPLDKL	0	0	0	0	0	0	0	0	0.321374	0	0.373901	0.374153	10	no
ASGMGAYGEGQDTYKL	0	0	0	0	0	0	0	0	0.160687	0	0.373901	0.374153	10	no
ASVYHCIQRVAYRRDTSLTDKL	0	0.188523	0	0	0	0	0	0	0	0	0.373901	0.374153	-10	no
ALMERGGGVRATDTL	0	0	0.589329	0	0	0	0	0	0	0	0.373901	0.374153	-10	no
ALSELRGIPADRL	0	0	0	0	0	1.59946	0	0	0	0	0.373901	0.374153	10	no
ALSELRSDTTTDNL	0.226143	0	0	0	0	0	0	0	0	0	0.373901	0.374153	-10	no
ALSGVRGIHPIGGSTDKL	0	0	0	0	0	0	0	0	0	0.149928	0.373901	0.374153	10	no
ALMERCMPPHRRGTRTDKL	0	0	0	0	0	0	0.356887	0	0	0	0.373901	0.374153	10	no
ASDSLIWHIKWDTTGKL	0	0	0	0	0	0	0	0.777007	0	0	0.373901	0.374153	10	no
ASGYRRASPLIGGIRHATDKL	0.226143	0	0	0	0	0	0	0	0	0	0.373901	0.374153	-10	no
ALSVSEGCEGATDKLVL	0	0	0	0	0.218798	0	0	0	0	0	0.373901	0.374153	-10	no
AHSDRGIYGGIGGILRVTDKL	0	0	0	38.1556	0	0	0	0	0	0	0.373901	0.374153	-10	no
ALMEHGGAPTSRRDTATDKL	0	0	0	0	1.53159	0	0	0	0	0	0.373901	0.374153	-10	no
ASGTRLSSEGLLSPDKL	10.8549	0	0	0	0	0	0	0	0	0	0.373901	0.374153	-10	no
ASRTWFSSEGFLSPDKL	1.13072	0	0	0	0	0	0	0	0	0	0.373901	0.374153	-10	no
AVYHCTLRVAYRRDTNLTDKL	0	3.01637	0	0	0	0	0	0	0	0	0.373901	0.374153	-10	no
ARSELRGIHHIGGSTGKL	0	0	0	0	0	0	0	0	0	0.299856	0.373901	0.374153	10	no
ALMDIGGILTTDRL	0	0	0	0	0	0.199933	0	0	0	0	0.373901	0.374153	10	no
ASGYIGGLRATHKL	0	0	0	0	0	0.199933	0	0	0	0	0.373901	0.374153	10	no
ALMERAGMAYVVGGIRTADKL	0	0	0	0	0	0	0	0.194252	0	0	0.373901	0.374153	10	no
ATYYCTSGYSGLSEGYELADKL	0	0	0	0	0	0	0.178444	0	0	0	0.373901	0.374153	10	no
ALSELYGIYGRRGNSWDTRQML	0	0	0	0	0	0	0	0	0	0.299856	0.373901	0.374153	10	no
ASQPEDSGTYFCPLSELRRDTTTDKL	1.583	0	0	0	0	0	0	0	0	0	0.373901	0.374153	-10	no
ASGYLRGIRTDKL	0	0	0	0	0	0.199933	0	0	0	0	0.373901	0.374153	10	no
ASQPRHSGTYLCGGKPPRGIRALDKL	0	0	0	0	0	0	0	0	199.734	0	0.373901	0.374153	10	no
AVYHCIMRVAYRRDTSLTDQL	0	0.188523	0	0	0	0	0	0	0	0	0.373901	0.374153	-10	no
ALWQLTEVYGDKL	0	0	0	0	0	0	0	0	0	0.149928	0.373901	0.374153	10	no
AFWELDGRRDTDKL	0	0	0	0	0	0	0	0	0.160687	0	0.373901	0.374153	10	no
ALSEIRGVPTHKL	0	0	0	0	0	0.199933	0	0	0	0	0.373901	0.374153	10	no
ALSEREAYRRDNPGDTRQMF	0	0	0.196443	0	0	0	0	0	0	0	0.373901	0.374153	-10	no
ALMERGMPPHRGGTGTDKL	0	0	0	0	0	0	0.178444	0	0	0	0.373901	0.374153	10	no
ALSELSGGLRVTDKL	0	0	0	0	0	0	6.42397	0	0	0	0.373901	0.374153	10	no
ATYICTLMERGGTPTSRRDTATDKL	0	0	0	0	0.218798	0	0	0	0	0	0.373901	0.374153	-10	no
ASGSLIWHIKCYATDKL	0	0	0	0	0	0	0	0.388503	0	0	0.373901	0.374153	10	no
ASQPSHSGTYLWGGKIWHTRRAPTDTL	0	0	0.196443	0	0	0	0	0	0	0	0.373901	0.374153	-10	no
ATYYCTSGPSIGAILATDKL	0	0	0	0	0	0.199933	0	0	0	0	0.373901	0.374153	10	no
ALSELGSKGCDKL	0	0	0	0	0	0	0	0	0	0.449783	0.373901	0.374153	10	no
ASEMGVYGQGPATDKL	0	0	0	0	0	0	0	0	0.160687	0	0.373901	0.374153	10	no
ALMERAEMAYTVGGVRAADKL	0	0	0	0	0	0	0	1.94252	0	0	0.373901	0.374153	10	no
ALMERGGTPTSGSETANDKL	0	0	0	0	0.218798	0	0	0	0	0	0.373901	0.374153	-10	no
ARMERRGISTDKL	0	0	0.196443	0	0	0	0	0	0	0	0.373901	0.374153	-10	no
ARVRRDTSTDKL	0	0	0	0	0	0	0	0.194252	0	0	0.373901	0.374153	10	no
ASGYMRAYPLIGWIRHTTDKL	0.226143	0	0	0	0	0	0	0	0	0	0.373901	0.374153	-10	no
ASWPSIGGILATDKL	0	0	0	0	0	12.5958	0	0	0	0	0.373901	0.374153	10	no
ASGHIWPRGRYDGTDKL	0.226143	0	0	0	0	0	0	0	0	0	0.373901	0.374153	-10	no
ALLEPQARATNKL	0	0	0	0	0	0	0	0	0.160687	0	0.373901	0.374153	10	no
ASGPSIGGILAADTL	0	0	0	0	0	0.199933	0	0	0	0	0.373901	0.374153	10	no
ALMECGGTPTSRRDTATDKL	0	0	0	0	769.951	0	0	0	0	0	0.373901	0.374153	-10	no
ASGEWHIPHIGGRTADKL	0	0	0	0	0	0.199933	0	0	0	0	0.373901	0.374153	10	no
ALMERGGTPTSRRATATDKL	0	0	0	0	114.432	0	0	0	0	0	0.373901	0.374153	-10	no
ASGTGVSPDGILSPDKL	0.226143	0	0	0	0	0	0	0	0	0	0.373901	0.374153	-10	no
ALMGIGFGGIRATDKL	0	0	0	0	0	0	0	0	0.160687	0	0.373901	0.374153	10	no
ASQPEDSGTYFCTLSKLSGGIRVTDKL	0	0	0	0	0	0	0.178444	0	0	0	0.373901	0.374153	10	no
ATYYCTSGEWHIPHIGGRPTHKL	0	0	0	0	0	0.199933	0	0	0	0	0.373901	0.374153	10	no
ALSELYGTYYCGSDIGGSSWDTRQMF	0	0	0	0	0	0	0	0	0	0.149928	0.373901	0.374153	10	no
ALCELAHRRGTRL	0	0	0	0	0	0	0	0	0	0.599711	0.373901	0.374153	10	no
ALKERDDIL	0	0	0	0.286884	0	0	0	0	0	0	0.373901	0.374153	-10	no
ASGWHITGGIRTTDKL	0	0	0	0	0	0	0	0	0.160687	0	0.373901	0.374153	10	no
APQPSHSGTYLCGGKIWHARRASTDKL	0	0	0.589329	0	0	0	0	0	0	0	0.373901	0.374153	-10	no
ALGGIRPTDKL	0	0	0	0	0	0	0	0	0	0.149928	0.373901	0.374153	10	no
ASQPEDSGTYFCTLSDRGIYGGIGGILRATDKL	0	0	0	0.286884	0	0	0	0	0	0	0.373901	0.374153	-10	no
ALSGCIGGIRADKL	0	0	0	0	0	0.199933	0	0	0	0	0.373901	0.374153	10	no
ALMERGTPPQRRDTRTDKL	0	0	0	0	0	0	0.178444	0	0	0	0.373901	0.374153	10	no
ASQLSHSGTYLCGGRIWHARRAPTDKL	0	0	0.392886	0	0	0	0	0	0	0	0.373901	0.374153	-10	no
AVNHCILRVAYQRDTSLTDKL	0	2.07375	0	0	0	0	0	0	0	0	0.373901	0.374153	-10	no
ALIERGMPPHQRDTSTDKL	0	0	0	0	0	0	0.178444	0	0	0	0.373901	0.374153	10	no
ASRPSHSGTYLCGGKIWYARRAPTDKL	0	0	0.196443	0	0	0	0	0	0	0	0.373901	0.374153	-10	no
AWGFIGRLRADKL	0	0	0	0	0	0.199933	0	0	0	0	0.373901	0.374153	10	no
ALMERGGGIRATEKL	0	0	5.5004	0	0	0	0	0	0	0	0.373901	0.374153	-10	no
ASGYMRAYPHIGGTRHATDKL	0.226143	0	0	0	0	0	0	0	0	0	0.373901	0.374153	-10	no
ATTKGHIGDPATDKL	0	0	0	0	0	0	0	0.194252	0	0	0.373901	0.374153	10	no
AVYHCVLGVAYRRDTSLIDKL	0	0.377046	0	0	0	0	0	0	0	0	0.373901	0.374153	-10	no
ASGRHIGGIRATDKL	0	0	0	0	0	0.199933	0	0	0	0	0.373901	0.374153	10	no
ASGYSWGSYDTL	0	0	0	0	0	0	0	0	0	0.149928	0.373901	0.374153	10	no
ALTEIPEGYESSTDKL	0	0	0	0	0	0	0	0	0	0.149928	0.373901	0.374153	10	no
AMPIGGIRVTDKL	0	0	0	0	0	2.99899	0	0	0	0	0.373901	0.374153	10	no
ALSELYGIYGWRGSSCYTLQMF	0	0	0	0	0	0	0	0	0	0.149928	0.373901	0.374153	10	no
ALSDRGICGGIGGILQVTGKL	0	0	0	0.286884	0	0	0	0	0	0	0.373901	0.374153	-10	no
ASGMSADGVGPVTDKL	0	0	0	0	0	0	0	0	0.160687	0	0.373901	0.374153	10	no
ALSELWHPLSLGGIRDSTDKL	0	0.188523	0	0	0	0	0	0	0	0	0.373901	0.374153	-10	no
ASQPSHSGTYLCGGNPPRGIRALGKL	0	0	0	0	0	0	0	0	1.60687	0	0.373901	0.374153	10	no
AMYHCILRVAYRGDTSLTDKL	0	1.31966	0	0	0	0	0	0	0	0	0.373901	0.374153	-10	no
ALMERVRSDTATDNL	0	0	0	0	0	0	0	0.582755	0	0	0.373901	0.374153	10	no
ASGERHVGGIRATDKL	0	0	0	0	0	0	0	0	0	0.899567	0.373901	0.374153	10	no
ASGYRGLSEGDGRADKL	0	0	0	0	0	0	0.356887	0	0	0	0.373901	0.374153	10	no
ANLDKKMQQSSLWIQSSQPSHSGTYLCGGKPPRGIRALDQL	0	0	0	0	0	0	0	0	0.321374	0	0.373901	0.374153	10	no
ATFKGHIGEPANDKL	0	0	0	0	0	0	0	0.194252	0	0	0.373901	0.374153	10	no
ALMQRGRGIRATDKL	0	0	0.196443	0	0	0	0	0	0	0	0.373901	0.374153	-10	no
AWGYTWGSYDKL	0	0	0	0	0	0	0	0	0	0.149928	0.373901	0.374153	10	no
AYFCTLVERGGTPTSRRDTATDKL	0	0	0	0	0.218798	0	0	0	0	0	0.373901	0.374153	-10	no
ALQPDDSGKYFCSLWELAHRRDARL	0	0	0	0	0	0	0	0	0	0.149928	0.373901	0.374153	10	no
AVVHHCILRVAYRRDTSLTDKL	0	4.1475	0	0	0	0	0	0	0	0	0.373901	0.374153	-10	no
ALMEHGGTPTSRWDTATDKL	0	0	0	0	1.53159	0	0	0	0	0	0.373901	0.374153	-10	no
ALSEPYWPSSEGYHKL	0	0	0	0	0.218798	0	0	0	0	0	0.373901	0.374153	-10	no
ARMERAEMACIVGGIRAADKL	0	0	0	0	0	0	0	0.194252	0	0	0.373901	0.374153	10	no
ALSELCGGIRVTDKL	0	0	0	0	0	0	19.2719	0	0	0	0.373901	0.374153	10	no
ASQPEDSGTYFCTLSELYGIYGRRGSSWDTQQMF	0	0	0	0	0	0	0	0	0	0.149928	0.373901	0.374153	10	no
ALSELIWHIGGIRASTDQL	0	0	0	0	3.50077	0	0	0	0	0	0.373901	0.374153	-10	no
ATYFCSLMERGMPSHRRDKRTDKL	0	0	0	0	0	0	0.178444	0	0	0	0.373901	0.374153	10	no
ALSELYGIYGRRGSTWDTRQMIFGTGIEL	0	0	0	0	0	0	0	0	0	0.149928	0.373901	0.374153	10	no
ARSKLRGIHHIGGSTDKL	0	0	0	0	0	0	0	0	0	0.149928	0.373901	0.374153	10	no
ALMERGFGGTRATGKL	0	0	0	0	0	0	0	0	0.160687	0	0.373901	0.374153	10	no
AMRPRGHGGGIGGDRL	0	0	0	0	0	0	0	0.194252	0	0	0.373901	0.374153	10	no
APMEHAEMAYIVGGIRAADKL	0	0	0	0	0	0	0	1.16551	0	0	0.373901	0.374153	10	no
ASQPSHSGTYLCGGKIWHARRATPDKL	0	0	0.392886	0	0	0	0	0	0	0	0.373901	0.374153	-10	no
ASELYGIYGRRGSSWDTRRMFFGTGIEL	0	0	0	0	0	0	0	0	0	0.149928	0.373901	0.374153	10	no
APIWHIGGIRGPDKL	0	0	0	0	0	12.5958	0	0	0	0	0.373901	0.374153	10	no
AVYHCILRVAYLRDTILTDKL	0	0.188523	0	0	0	0	0	0	0	0	0.373901	0.374153	-10	no
ARRGIRTDKL	0	0	95.6677	0	0	0	0	0	0	0	0.373901	0.374153	-10	no
ASGYLRAYPLIGGIRHATDEL	0.226143	0	0	0	0	0	0	0	0	0	0.373901	0.374153	-10	no
APGYIGGIRAHKL	0	0	0	0	0	0.399865	0	0	0	0	0.373901	0.374153	10	no
ASGYIEGRPTDKL	0	0	0	0	0	0.399865	0	0	0	0	0.373901	0.374153	10	no
ATYYCTSGSLIWHIKWDTTDKL	0	0	0	0	0	0	0	0.388503	0	0	0.373901	0.374153	10	no
ATYFCTLMDIGGITTDRL	0	0	0	0	0	0.399865	0	0	0	0	0.373901	0.374153	10	no
ASGTRLSSEGFRAPDKL	0.226143	0	0	0	0	0	0	0	0	0	0.373901	0.374153	-10	no
ASWYMREYPLIGGIRHATDKL	0.226143	0	0	0	0	0	0	0	0	0	0.373901	0.374153	-10	no
AVFHCILRVAYRRDTSLTYKL	0	0.188523	0	0	0	0	0	0	0	0	0.373901	0.374153	-10	no
ALSAPHWLSSEGYHNL	0	0	0	0	0.656395	0	0	0	0	0	0.373901	0.374153	-10	no
ALGELGGHSYRRDRVDKL	0.452287	0	0	0	0	0	0	0	0	0	0.373901	0.374153	-10	no
AIMDIGGTTTDKL	0	0	0	0	0	0.199933	0	0	0	0	0.373901	0.374153	10	no
ATYFCSLMERGGTPTARRDTATDKL	0	0	0	0	0.656395	0	0	0	0	0	0.373901	0.374153	-10	no
AMREDGMYEGHETDKL	0	0	0	0	0.218798	0	0	0	0	0	0.373901	0.374153	-10	no
ASQPEDSGTYFCVLSARGIYGGIGGILRVTDKL	0	0	0	0.286884	0	0	0	0	0	0	0.373901	0.374153	-10	no
ASEMGAYGEGRATAKL	0	0	0	0	0	0	0	0	0.160687	0	0.373901	0.374153	10	no
AVMERDVGGIRATDKL	0	0	0	0	0	0	0.178444	0	0	0	0.373901	0.374153	10	no
ALSEPLAAGIRATDKL	0	0.188523	0	0	0	0	0	0	0	0	0.373901	0.374153	-10	no
ASQPSHSGTYLRGGKIWYARRAPTDKL	0	0	0.589329	0	0	0	0	0	0	0	0.373901	0.374153	-10	no
AVYHCILRVAYRRDTSLNDNL	0	0.377046	0	0	0	0	0	0	0	0	0.373901	0.374153	-10	no
ASGYMREYPLIGGIRHANDKL	0.226143	0	0	0	0	0	0	0	0	0	0.373901	0.374153	-10	no
ATVYHCILRVAYRRDASLTDEL	0	0.188523	0	0	0	0	0	0	0	0	0.373901	0.374153	-10	no
ASGSPIWHIGGIRDTDKL	0	0	0	0	0	6.19791	0	0	0	0	0.373901	0.374153	10	no
ATYYCPSGYRGLSEAYERADKL	0	0	0	0	0	0	0.178444	0	0	0	0.373901	0.374153	10	no
ALMVRDIGGITTDKL	0	0	0	0	0	0.199933	0	0	0	0	0.373901	0.374153	10	no
AKSFSLEISDSQLGMLRRISVLSWSVGGYELPDKL	0	0	0.982214	0	0	0	0	0	0	0	0.373901	0.374153	-10	no
ALSEVTWRLSEGYGLGSTDKL	0.226143	0	0	0	0	0	0	0	0	0	0.373901	0.374153	-10	no
ALSVSEGYETATDKL	0	0	0	0	0.218798	0	0	0	0	0	0.373901	0.374153	-10	no
ALMERGGTPTSRRETATDKL	0	0	0	0	33.4761	0	0	0	0	0	0.373901	0.374153	-10	no
ATNFCTLMERRGIRTDKL	0	0	0.196443	0	0	0	0	0	0	0	0.373901	0.374153	-10	no
ASGTWRLSEGYELGSADKL	0.904573	0	0	0	0	0	0	0	0	0	0.373901	0.374153	-10	no
ALSEGWEYGKYRRDTTSTDKL	0	0	0	0	0	0.199933	0	0	0	0	0.373901	0.374153	10	no
AIIRGIRDTDKL	0	0	0	0	0	0.199933	0	0	0	0	0.373901	0.374153	10	no
ALSELYGICGRRVSSWDTRQMF	0	0	0	0	0	0	0	0	0	0.149928	0.373901	0.374153	10	no
ALWELAQGWGRRL	0	0	0	0	0	0	0	0	0	0.149928	0.373901	0.374153	10	no
ASELGAYGERPATDKL	0	0	0	0	0	0	0	0	0.964123	0	0.373901	0.374153	10	no
ALMERAGGIRATVKL	0	0	0	0	0	0	14.8108	0	0	0	0.373901	0.374153	10	no
ALMERTEMTYIVGGIRAADKL	0	0	0	0	0	0	0	0.582755	0	0	0.373901	0.374153	10	no
ATFKRHIGNPATDKL	0	0	0	0	0	0	0	0.194252	0	0	0.373901	0.374153	10	no
ALVERGMPPHRRDTGTDKL	0	0	0	0	0	0	2.31977	0	0	0	0.373901	0.374153	10	no
ALWELGWRIGGYEPTDKL	0	0	0.196443	0	0	0	0	0	0	0	0.373901	0.374153	-10	no
ALMESGGTPTYRRYTATDKL	0	0	0	0	0.218798	0	0	0	0	0	0.373901	0.374153	-10	no
AVYFCSMRPRGHLGGIGGDKL	0	0	0	0	0	0	0	0.194252	0	0	0.373901	0.374153	10	no
AFKGHIGGPATDKL	0	0	0	0	0	0	0	1.74826	0	0	0.373901	0.374153	10	no
ASGYRGVSEGYERSDKL	0	0	0	0	0	0	0.535331	0	0	0	0.373901	0.374153	10	no
ALMERVRRDATDKL	0	0	0	0	0	0	0	0.971258	0	0	0.373901	0.374153	10	no
ALSGSEGYEGATDKL	0	0	0	0	13.5655	0	0	0	0	0	0.373901	0.374153	-10	no
ASPPIHSGTYLCGGKPPRRIRALAKL	0	0	0	0	0	0	0	0	0.160687	0	0.373901	0.374153	10	no
ALRGRVRTNTATDKL	0	0	0	0	0	0	0	0.194252	0	0	0.373901	0.374153	10	no
ANRTFHLVISPVSLEDSVTSKGHIGDPATDKL	0	0	0	0	0	0	0	0.194252	0	0	0.373901	0.374153	10	no
ASQPRHSGTYLCGGKHPRGIRALDKL	0	0	0	0	0	0	0	0	0.160687	0	0.373901	0.374153	10	no
ASQPSRSGTYLCGGKPPRGIRVLDKL	0	0	0	0	0	0	0	0	1.44619	0	0.373901	0.374153	10	no
ALMKRVRRETATDKL	0	0	0	0	0	0	0	0.194252	0	0	0.373901	0.374153	10	no
ASQPSHSGTYLCGGTPPRGMRALDKL	0	0	0	0	0	0	0	0	0.482062	0	0.373901	0.374153	10	no
ALTERGMPPRRRDTRTDKL	0	0	0	0	0	0	4.28265	0	0	0	0.373901	0.374153	10	no
ATGHIGGIRATDKL	0	0	0	0	0	0.199933	0	0	0	0	0.373901	0.374153	10	no
ASGTGLSSEGFLSPYKL	0.226143	0	0	0	0	0	0	0	0	0	0.373901	0.374153	-10	no
ASGDIGGMRGPDKL	0	0	0	0	0	0.399865	0	0	0	0	0.373901	0.374153	10	no
ASQPEDSGTYFCPLLDRGIYGGIGGILRVTDKL	0	0	0	0.286884	0	0	0	0	0	0	0.373901	0.374153	-10	no
ASGEWNIPHIGGMPTHKL	0	0	0	0	0	0.199933	0	0	0	0	0.373901	0.374153	10	no
ATQALTSVEGLSATDKL	0	0	0	0	0	0	0	0.388503	0	0	0.373901	0.374153	10	no
ALMERSMPPHRRDTRTNKL	0	0	0	0	0	0	0.713775	0	0	0	0.373901	0.374153	10	no
ASGYRVLSEGYERADNL	0	0	0	0	0	0	0.356887	0	0	0	0.373901	0.374153	10	no
ASQPSHSGTYLCGGKLWHARRAPTDNL	0	0	0.196443	0	0	0	0	0	0	0	0.373901	0.374153	-10	no
ATFKGHIGDPTTDEL	0	0	0	0	0	0	0	0.388503	0	0	0.373901	0.374153	10	no
ASECIWGSYDKL	0	0	0	0	0	0	0	0	0	0.749639	0.373901	0.374153	10	no
ATYYCVSGCIWGSYDKL	0	0	0	0	0	0	0	0	0	1.49928	0.373901	0.374153	10	no
AEYHCILRVAYRRDTSLTDEL	0	1.50818	0	0	0	0	0	0	0	0	0.373901	0.374153	-10	no
ATFKWQIGGPATDKL	0	0	0	0	0	0	0	0.194252	0	0	0.373901	0.374153	10	no
ALMERGRPPHRRGTRTDKL	0	0	0	0	0	0	1.07066	0	0	0	0.373901	0.374153	10	no
ASQPSHSGTYLCGGKMWHARRAPTNKL	0	0	0.196443	0	0	0	0	0	0	0	0.373901	0.374153	-10	no
ALSELYCIYGRRVSSRDTRQMF	0	0	0	0	0	0	0	0	0	0.149928	0.373901	0.374153	10	no
ALMERGGPPTPRRDTATDKL	0	0	0	0	1.09399	0	0	0	0	0	0.373901	0.374153	-10	no
ALSGIIGWTTEATDKL	0	0	0	0	0	0	4.81798	0	0	0	0.373901	0.374153	10	no
ASGYIWGSYATL	0	0	0	0	0	0	0	0	0	0.449783	0.373901	0.374153	10	no
ASQPSHSGTYLCGGNPPRGIRPPDKL	0	0	0	0	0	0	0	0	0.160687	0	0.373901	0.374153	10	no
ALSESTWRLSEGYELGSTGKL	0.226143	0	0	0	0	0	0	0	0	0	0.373901	0.374153	-10	no
ATYLLCLGVYEGISAHRRDRGDKL	0.226143	0	0	0	0	0	0	0	0	0	0.373901	0.374153	-10	no
ASGYMKAYPLIGGILHATDKL	0.226143	0	0	0	0	0	0	0	0	0	0.373901	0.374153	-10	no
ALSEPRGMPTDKL	0	0	0	0	0	1.1996	0	0	0	0	0.373901	0.374153	10	no
ASGTWPSSEGSLSPDKL	1.583	0	0	0	0	0	0	0	0	0	0.373901	0.374153	-10	no
ALMECAEMVYIVGGIRAADKL	0	0	0	0	0	0	0	0.194252	0	0	0.373901	0.374153	10	no
ASQPSHSGTYLCGGKMWHARRVPTDKL	0	0	0.589329	0	0	0	0	0	0	0	0.373901	0.374153	-10	no
ALWEPTWHIAPEGYETDKL	0	0	0	0	0.656395	0	0	0	0	0	0.373901	0.374153	-10	no
AVPHIGGIRATDKL	0	0	0	0	0	0.199933	0	0	0	0	0.373901	0.374153	10	no
ATYFCTLMERAEMAYIVGGIRAADRL	0	0	0	0	0	0	0	0.777007	0	0	0.373901	0.374153	10	no
ALMERGMPPHRMDTMTDKL	0	0	0	0	0	0	0.178444	0	0	0	0.373901	0.374153	10	no
ASGCIGGIRAPDKL	0	0	0	0	0	0.199933	0	0	0	0	0.373901	0.374153	10	no
ALMERADMAYIIGGIRAADKL	0	0	0	0	0	0	0	0.194252	0	0	0.373901	0.374153	10	no
ASQPSHSGTYPCGGKHPRGIRALDKL	0	0	0	0	0	0	0	0	0.160687	0	0.373901	0.374153	10	no
ASQPSHSGTYLCGGKIWHARPAPTDTL	0	0	0.196443	0	0	0	0	0	0	0	0.373901	0.374153	-10	no
ASGDIGGIRATDNL	0	0	0	0	0	0.599798	0	0	0	0	0.373901	0.374153	10	no
ASQPSHSGTYLCGGKPPRGLRALDPL	0	0	0	0	0	0	0	0	0.321374	0	0.373901	0.374153	10	no
AGYRGLSDGYERADKL	0	0	0	0	0	0	0.178444	0	0	0	0.373901	0.374153	10	no
ALWELWWHIWGYELPDKL	0	0	2.16087	0	0	0	0	0	0	0	0.373901	0.374153	-10	no
ALSERHRLSAEGYHKL	0	0	0	0	0.218798	0	0	0	0	0	0.373901	0.374153	-10	no
ALSDRCIYGGIGVILQVTDKL	0	0	0	0.286884	0	0	0	0	0	0	0.373901	0.374153	-10	no
ALIGRDSGGRRATDKL	0	0	0	0	0	0.199933	0	0	0	0	0.373901	0.374153	10	no
ASQPEDSGTYFCVLSEPPHIGGVTDKL	0	0	0	0	0	0.199933	0	0	0	0	0.373901	0.374153	10	no
ASQPSHSGTYPCGGKPPRGIRALDEL	0	0	0	0	0	0	0	0	6.2668	0	0.373901	0.374153	10	no
APLELRGIHHIGGSTDKL	0	0	0	0	0	0	0	0	0	0.599711	0.373901	0.374153	10	no
ASQPEDSGTYICVLPELGSEGYDKL	0	0	0	0	0	0	0	0	0	0.149928	0.373901	0.374153	10	no
ASQPSHSGIYLCGRKPPRGIRALDKL	0	0	0	0	0	0	0	0	0.160687	0	0.373901	0.374153	10	no
ASQPSHSGTYHCGGKTPRGIRALDKL	0	0	0	0	0	0	0	0	0.160687	0	0.373901	0.374153	10	no
ALMEHVRGDTATDKL	0	0	0	0	0	0	0	0.777007	0	0	0.373901	0.374153	10	no
ASGGRRMGGIRATDKL	0	0	0	0	0	0	0	0	0	0.149928	0.373901	0.374153	10	no
ALWEPTWHISPEGYEIDKL	0	0	0	0	4.15717	0	0	0	0	0	0.373901	0.374153	-10	no
ASGNIWGSYNNL	0	0	0	0	0	0	0	0	0	0.149928	0.373901	0.374153	10	no
ALMERTELAYIVGGIRAADKL	0	0	0	0	0	0	0	0.194252	0	0	0.373901	0.374153	10	no
ASGERHIPHIGGIRGPDKL	0	0	0	0	0	0.199933	0	0	0	0	0.373901	0.374153	10	no
ALSELWYLLYFGGIRDSTDKL	0	0.377046	0	0	0	0	0	0	0	0	0.373901	0.374153	-10	no
ASGEWHIPHIGGRPTVKL	0	0	0	0	0	5.19825	0	0	0	0	0.373901	0.374153	10	no
ALSGDPGDTQTDKL	0	0	0	0	0	0	0	0	0.160687	0	0.373901	0.374153	10	no
ALVDIGGVTTDKL	0	0	0	0	0	0.599798	0	0	0	0	0.373901	0.374153	10	no
ASGWHMTGGIRATAKL	0	0	0	0	0	0	0	0	2.08893	0	0.373901	0.374153	10	no
ANLDKKMQQSSLWIQSSQPSPSGTYLCGGKPPRGIRALDKL	0	0	0	0	0	0	0	0	0.160687	0	0.373901	0.374153	10	no
ASQPSHSGTYLCGGKPPRGVRALYKL	0	0	0	0	0	0	0	0	0.321374	0	0.373901	0.374153	10	no
AISEGYELPEL	0	0	0	0	0	68.5769	0	0	0	0	0.373901	0.374153	10	no
ASGTWFSSKGFLSPDKL	1.13072	0	0	0	0	0	0	0	0	0	0.373901	0.374153	-10	no
ALVERGMPPHRRDTRIDKL	0	0	0	0	0	0	0.892219	0	0	0	0.373901	0.374153	10	no
ASGHIEGKPTDKL	0	0	0	0	0	0.199933	0	0	0	0	0.373901	0.374153	10	no
AEPHWLSSEGYQKL	0	0	0	0	0.218798	0	0	0	0	0	0.373901	0.374153	-10	no
ALMDRCVGGIRATDKL	0	0	0	0	0	0	0.178444	0	0	0	0.373901	0.374153	10	no
ALMERSRWIRATDKL	0	0	0	0	0	0	0.178444	0	0	0	0.373901	0.374153	10	no
ASGEWHIPHIGGKPTDRL	0	0	0	0	0	0.199933	0	0	0	0	0.373901	0.374153	10	no
ASGPSVGGITTDKL	0	0	0	0	0	0.199933	0	0	0	0	0.373901	0.374153	10	no
ALLKRTDKL	0	0	0	0.286884	0	0	0	0	0	0	0.373901	0.374153	-10	no
ASGYMRAYPCIAEIQHATDKL	0.226143	0	0	0	0	0	0	0	0	0	0.373901	0.374153	-10	no
ALMERAEMAYIVGRIGGDKL	0	0	0	0	0	0	0	0.194252	0	0	0.373901	0.374153	10	no
AMRGDGIYEGYKTDKL	0	0	0	0	0.437597	0	0	0	0	0	0.373901	0.374153	-10	no
ALMESGGGIRATDNL	0	0	0.392886	0	0	0	0	0	0	0	0.373901	0.374153	-10	no
ALMERAAMAYSVGGIRAADKL	0	0	0	0	0	0	0	0.582755	0	0	0.373901	0.374153	10	no
ALMGRSVGGIRATDKL	0	0	0	0	0	0	0.356887	0	0	0	0.373901	0.374153	10	no
ALPEFTWRLSEGYELGCTDKL	0.226143	0	0	0	0	0	0	0	0	0	0.373901	0.374153	-10	no
ALSASEGYEGATNKL	0	0	0	0	0.437597	0	0	0	0	0	0.373901	0.374153	-10	no
ANLDKKVQQSSLWIQTSQPSHSGTYLCGGKIWHARRAPTDKL	0	0	0.589329	0	0	0	0	0	0	0	0.373901	0.374153	-10	no
ALMESGMPPHWRDTRTDKL	0	0	0	0	0	0	0.178444	0	0	0	0.373901	0.374153	10	no
ASGYVRAYPLIGGIRHATNKL	1.80915	0	0	0	0	0	0	0	0	0	0.373901	0.374153	-10	no
AELRGRHHIGGYGDKL	0	0	0	0	0	0	0	0	0	0.149928	0.373901	0.374153	10	no
ASQPEDSGTYFCVLSELRGTPTDKL	0	0	0	0	0	7.19758	0	0	0	0	0.373901	0.374153	10	no
ALSKLRGIPTNKL	0	0	0	0	0	0.199933	0	0	0	0	0.373901	0.374153	10	no
ASQPEDSGTYFCTLSELRGIPADKL	0	0	0	0	0	0.199933	0	0	0	0	0.373901	0.374153	10	no
ASQPSHSGTYLCGRKIWHARGAPTDKL	0	0	0.196443	0	0	0	0	0	0	0	0.373901	0.374153	-10	no
ALMWRGGTPTSRRDTATDKL	0	0	0	0	0.656395	0	0	0	0	0	0.373901	0.374153	-10	no
AVYHCTLRVAYRGDTSLTDKL	0	5.65569	0	0	0	0	0	0	0	0	0.373901	0.374153	-10	no
ASQPEDSGTYFCTLSELGRDTTTDKL	0.226143	0	0	0	0	0	0	0	0	0	0.373901	0.374153	-10	no
ADEMGAYGEGPATDKL	0	0	0	0	0	0	0	0	0.160687	0	0.373901	0.374153	10	no
AIMERGTPPHRRDTRTDKL	0	0	0	0	0	0	0.356887	0	0	0	0.373901	0.374153	10	no
ASGYIGRILATDKL	0	0	0	0	0	0.199933	0	0	0	0	0.373901	0.374153	10	no
ALSELRGIHHIGGSTDEL	0	0	0	0	0	0	0	0.194252	0	372.271	0.373621	0.374153	10	no
ASVYIGGIRANKL	0	0	0	0	0	0.199933	0	0	0	0	0.373901	0.374153	10	no
ALSGLIWHIGGIRGPTDKL	0	0	0	0	0.218798	0	0	0	0	0	0.373901	0.374153	-10	no
ALIEHDDKL	0	0	0	0.860653	0	0	0	0	0	0	0.373901	0.374153	-10	no
APMERGLPPHRRDTRTDKL	0	0	0	0	0	0	0.178444	0	0	0	0.373901	0.374153	10	no
ALVGPSGGIRVGTDKL	0	0	0	0	0	0.199933	0	0	0	0	0.373901	0.374153	10	no
ALTEHDDKL	0	0	0	1.14754	0	0	0	0	0	0	0.373901	0.374153	-10	no
AIDRTPDKL	0	0	0	0	0	0	0	0	0	0.299856	0.373901	0.374153	10	no
ATYYCDSGWHMTGGIRATDKL	0	0	0	0	0	0	0	0	1.92825	0	0.373901	0.374153	10	no
AWEMGAYGESPATDKL	0	0	0	0	0	0	0	0	0.160687	0	0.373901	0.374153	10	no
ALMESEGRRDTTDKL	0	0	0.196443	0	0	0	0	0	0	0	0.373901	0.374153	-10	no
AVYHCILRAAYRSDTGLTDKL	0	0.188523	0	0	0	0	0	0	0	0	0.373901	0.374153	-10	no
ATYFCTLMERGMQPHRRDTRTDKL	0	0	0	0	0	0	0.178444	0	0	0	0.373901	0.374153	10	no
ATYYCGSEMGAYGEGPAADKL	0	0	0	0	0	0	0	0	0.160687	0	0.373901	0.374153	10	no
ASHPSHSCTYRCGGKPPRGIRALDKL	0	0	0	0	0	0	0	0	0.160687	0	0.373901	0.374153	10	no
ALSEPHWLSVSEGYEGAIDKL	0	0	0	0	0.218798	0	0	0	0	0	0.373901	0.374153	-10	no
AVYNCILRVAYRRATSFTDQL	0	0.188523	0	0	0	0	0	0	0	0	0.373901	0.374153	-10	no
ALIERGGGVRATDKL	0	0	1.57154	0	0	0	0	0	0	0	0.373901	0.374153	-10	no
AVYHCILRPAYRRDTSLTDKL	0	0.377046	0	0	0	0	0	0	0	0	0.373901	0.374153	-10	no
AVYHCILRVSYRRDTSLTDKL	0	86.532	0	0	0	0	0	0	0	0	0.373901	0.374153	-10	no
ALMERIRRDTAADKL	0	0	0	0	0	0	0	0.777007	0	0	0.373901	0.374153	10	no
ALWELTEKYGDKL	0	0	0	0	0	0	0	0	0	0.149928	0.373901	0.374153	10	no
ASGYRGLSQGYERADKL	0	0	0	0	0	0	13.5617	0	0	0	0.373901	0.374153	10	no
ATYYRTSGYRGLSGGYERADKL	0	0	0	0	0	0	0.356887	0	0	0	0.373901	0.374153	10	no
AIRGGKPPRGIRALDKL	0	0	0	0	0	0	0	0	0.321374	0	0.373901	0.374153	10	no
ALMERGVPATDKL	0	0	0	0	0	0	0	0.194252	0	0	0.373901	0.374153	10	no
AVGYRGLSEGHERADKL	0	0	0	0	0	0	0.178444	0	0	0	0.373901	0.374153	10	no
ASGSLIWHIEWDATNKL	0	0	0	0	0	0	0	0.777007	0	0	0.373901	0.374153	10	no
ASGYIRAYPLIGGIRAPDKL	0.904573	0	0	0	0	0	0	0	0	0	0.373901	0.374153	-10	no
ALWVLAEGYGDKL	0	0	0	0	0	0	0	0	0	0.149928	0.373901	0.374153	10	no
ALSELRRDTTTNEL	0.226143	0	0	0	0	0	0	0	0	0	0.373901	0.374153	-10	no
ALSELSRGMQVTDKL	0	0	0	0	0	0	0.178444	0	0	0	0.373901	0.374153	10	no
ALMERVRRGPATDKL	0	0	0	0	0	0	0	0.388503	0	0	0.373901	0.374153	10	no
ASELGAYGEGPATAKL	0	0	0	0	0	0	0	0	0.482062	0	0.373901	0.374153	10	no
ATYFCVLMERAEVAYIVGGIRAADKL	0	0	0	0	0	0	0	0.582755	0	0	0.373901	0.374153	10	no
ASGLSIGGIRGPDKL	0	0	0	0	0	0.199933	0	0	0	0	0.373901	0.374153	10	no
APSEPHWLSSEGHHKL	0	0	0	0	0.218798	0	0	0	0	0	0.373901	0.374153	-10	no
AVYHCILRVADRRDTSLTAKL	0	0.188523	0	0	0	0	0	0	0	0	0.373901	0.374153	-10	no
ALSEQWHPLYFGGTRDSTDKL	0	0.188523	0	0	0	0	0	0	0	0	0.373901	0.374153	-10	no
ALMERVRRLAFWFHIHL	0	0	0	0	0	0	0	0.194252	0	0	0.373901	0.374153	10	no
ALWELGLHSYRRCRGDKL	0.226143	0	0	0	0	0	0	0	0	0	0.373901	0.374153	-10	no
ASEMGACGEGTATDKL	0	0	0	0	0	0	0	0	0.482062	0	0.373901	0.374153	10	no
ASQPSHSGTYLCGGKIWHARRGPSRKPRL	0	0	0.196443	0	0	0	0	0	0	0	0.373901	0.374153	-10	no
ASGYRGLSEGYEAADKL	0	0	0	0	0	0	0.356887	0	0	0	0.373901	0.374153	10	no
ASQSSHTGTYLCGGKPPRGIRALDKL	0	0	0	0	0	0	0	0	0.160687	0	0.373901	0.374153	10	no
ASQPRHSGTYLCGGKPPRGIRVLDKL	0	0	0	0	0	0	0	0	0.160687	0	0.373901	0.374153	10	no
ALSERPWGIPLDHL	0	0	0	0	0	0.199933	0	0	0	0	0.373901	0.374153	10	no
ALMESGMPPHRRDKRTDKL	0	0	0	0	0	0	0.178444	0	0	0	0.373901	0.374153	10	no
ASQPEDSGTYFRVLSDRGIYGGIGGILQVTDKL	0	0	0	0.286884	0	0	0	0	0	0	0.373901	0.374153	-10	no
ASGDVGGIRTDKL	0	0	0	0	0	0.399865	0	0	0	0	0.373901	0.374153	10	no
ALMDIGGIRATHRL	0	0	0	0	0	0.199933	0	0	0	0	0.373901	0.374153	10	no
ATYYCGSDIGGSSWDTRRMFFGTGIEL	0	0	0	0	0	1.1996	0	0	0	0	0.373901	0.374153	10	no
ASGPSIGGILATSKL	0	0	0	0	0	0.199933	0	0	0	0	0.373901	0.374153	10	no
AELRSGGILPATDKL	0	0	0	0	0.218798	0	0	0	0	0	0.373901	0.374153	-10	no
ALMERRGIRATDKL	0	0	140.85	0	0	0	0	0	0	0	0.373901	0.374153	-10	no
ASEMRAYEEGPATDKL	0	0	0	0	0	0	0	0	0.803436	0	0.373901	0.374153	10	no
ALMERGGGLRATDEL	0	0	0.392886	0	0	0	0	0	0	0	0.373901	0.374153	-10	no
AIDQATGKL	0	0	0	0	0	0	0	0	0	0.449783	0.373901	0.374153	10	no
ASGYMRECPVIGRIRYATDKL	0.226143	0	0	0	0	0	0	0	0	0	0.373901	0.374153	-10	no
ALSEPRGIPADKL	0	0	0	0	0	0.399865	0	0	0	0	0.373901	0.374153	10	no
ALMECGGTPTSWRDTATDKL	0	0	0	0	0.218798	0	0	0	0	0	0.373901	0.374153	-10	no
AVYHCILRVAYRRDKRLTDTL	0	0.188523	0	0	0	0	0	0	0	0	0.373901	0.374153	-10	no
AGYMRAYQLIGGIRHATDKL	0.67843	0	0	0	0	0	0	0	0	0	0.373901	0.374153	-10	no
ASGDGGGRRADKL	0	0	0	0	0	0.199933	0	0	0	0	0.373901	0.374153	10	no
ANRTFHLVISPVSLEESASYYYASGYMRAYPLIGGIRHATDKL	0.226143	0	0	0	0	0	0	0	0	0	0.373901	0.374153	-10	no
ASGTWLSSQEFLSPDKL	0.226143	0	0	0	0	0	0	0	0	0	0.373901	0.374153	-10	no
ANLDKKMQQSSLWIQDSQPSHSGTYLCGGKPPRGIRALNKL	0	0	0	0	0	0	0	0	0.160687	0	0.373901	0.374153	10	no
AIIGADKL	0	0	0	0	0	3.19892	0	0	0	0	0.373901	0.374153	10	no
ALWEVDDRRDTDKL	0	0	0	0	0	0	0	0	0.321374	0	0.373901	0.374153	10	no
ALMERAEMVDRVGGITAADKL	0	0	0	0	0	0	0	0.194252	0	0	0.373901	0.374153	10	no
ASEMVAYGEGPATYKL	0	0	0	0	0	0	0	0	0.321374	0	0.373901	0.374153	10	no
ALSELYGICGRRGSSWDTRQMIFGIGIEL	0	0	0	0	0	0	0	0	0	0.149928	0.373901	0.374153	10	no
ALMERGMPPHRMDTRTDKL	0	0	0	0	0	0	43.3618	0	0	0	0.373901	0.374153	10	no
ALRERDIGGIRATDEL	0	0	0	0	0	0.199933	0	0	0	0	0.373901	0.374153	10	no
APMERDIGGIRATDEL	0	0	0	0	0	1.1996	0	0	0	0	0.373901	0.374153	10	no
ANLDKKMQQSSLWIQTSQPSHSGTYLCGGKIWHARRAPTDKL	0	0	67.7728	0	0	0	0	0	0	0	0.373901	0.374153	-10	no
ATYFCSLMERGVGGIQATDKL	0	0	0	0	0	0	0.178444	0	0	0	0.373901	0.374153	10	no
ALMERGVPPHRRATRTDKL	0	0	0	0	0	0	0.356887	0	0	0	0.373901	0.374153	10	no
AIIGVLRATDKL	0	0	0	0	0	0.199933	0	0	0	0	0.373901	0.374153	10	no
ASQPSHSGTHLCGGKPPRGVRALDKL	0	0	0	0	0	0	0	0	1.76756	0	0.373901	0.374153	10	no
ASGYHIGGIQDTDKL	0	0	0	0	0	0.199933	0	0	0	0	0.373901	0.374153	10	no
ASGIAEGGKGQATDKL	0	0	0	0	0	0	0	0	0.160687	0	0.373901	0.374153	10	no
AVYHCILRVASPSDTSLTDKL	0	0.188523	0	0	0	0	0	0	0	0	0.373901	0.374153	-10	no
ASQPSHSGTYLCGGKPPRGIRALDKIL	0	0	0	0	0	0	0	0	0.160687	0	0.373901	0.374153	10	no
AVYHCILRVAYLRDTGLTDKL	0	0.188523	0	0	0	0	0	0	0	0	0.373901	0.374153	-10	no
ATYYCTSGWHMTGGIRATNKL	0	0	0	0	0	0	0	0	0.321374	0	0.373901	0.374153	10	no
ALMERGMPPHRGGTRTDKL	0	0	0	0	0	0	3.56887	0	0	0	0.373901	0.374153	10	no
AVYHCTLRVAYRRDTRLTDKL	0	0.754092	0	0	0	0	0	0	0	0	0.373901	0.374153	-10	no
ALMERGGTPTSRKDTATEKL	0	0	0	0	0.218798	0	0	0	0	0	0.373901	0.374153	-10	no
ASGDIVGIRATDKL	0	0	0	0	0	0.399865	0	0	0	0	0.373901	0.374153	10	no
APREPTWHISPEGYETDKL	0	0	0	0	0.218798	0	0	0	0	0	0.373901	0.374153	-10	no
ASQPEDSGTYFCPLSELRGIPTDEL	0	0	0	0	0	0.199933	0	0	0	0	0.373901	0.374153	10	no
APSEFTWRLSEGYELGSTDNL	0.226143	0	0	0	0	0	0	0	0	0	0.373901	0.374153	-10	no
APEMGAYAEGPATDKL	0	0	0	0	0	0	0	0	0.482062	0	0.373901	0.374153	10	no
AFSELRGIHHIAGSTDKL	0	0	0	0	0	0	0	0	0	0.149928	0.373901	0.374153	10	no
AIMERAETAYIVGGIRATDKL	0	0	0	0	0	0	0	0.194252	0	0	0.373901	0.374153	10	no
ANLDKKMQQSSLWIQGSQPSHSGTYLCGGKPPRGIRALDNL	0	0	0	0	0	0	0	0	0.160687	0	0.373901	0.374153	10	no
ASGYHIGGMRAGTDKL	0	0	0	0	0	0.399865	0	0	0	0	0.373901	0.374153	10	no
AERSEGYESSTDKL	0	0	0	0	0	0	0	0	0	0.149928	0.373901	0.374153	10	no
ALRERDIGGITTDKL	0	0	0	0	0	0.199933	0	0	0	0	0.373901	0.374153	10	no
AMREDGIYEGYEAVKL	0	0	0	0	0.218798	0	0	0	0	0	0.373901	0.374153	-10	no
ALMERDEEL	0	0	0	0.286884	0	0	0	0	0	0	0.373901	0.374153	-10	no
ASQPSHSGTYLCGGRIWRARRAPTDNL	0	0	0.196443	0	0	0	0	0	0	0	0.373901	0.374153	-10	no
ALMERGMTPHRMDTSTDKL	0	0	0	0	0	0	0.178444	0	0	0	0.373901	0.374153	10	no
ASGTLLSSEGFLSPDNL	0.226143	0	0	0	0	0	0	0	0	0	0.373901	0.374153	-10	no
ASQPSHSGTYLCGGKIWHARRDPSDKL	0	0	0.196443	0	0	0	0	0	0	0	0.373901	0.374153	-10	no
ALPELSGGIRATDKL	0	0	0	0	0	0	1.60599	0	0	0	0.373901	0.374153	10	no
ALLERDIGGITDKL	0	0	0	0	0	0.199933	0	0	0	0	0.373901	0.374153	10	no
ALSELLTYTSYKRADKL	0	0	0	0	0	0	0	0	6.42749	0	0.373901	0.374153	10	no
ALMERGGTPTSRRDPDTDKL	0	0	0	0	0.218798	0	0	0	0	0	0.373901	0.374153	-10	no
ALRELTEGYGEKL	0	0	0	0	0	0	0	0	0	0.149928	0.373901	0.374153	10	no
ASGSHIWHIGGRPTDKL	0	0	0	0	0	0.199933	0	0	0	0	0.373901	0.374153	10	no
ATYYCVSEMGAYGEGPATYKL	0	0	0	0	0	0	0	0	0.160687	0	0.373901	0.374153	10	no
ALMERTEMAYIVGGIRAADKL	0	0	0	0	0	0	0	332.17	0	0	0.373901	0.374153	10	no
ASQPSHSDTYLCGGKPPRGIRSLDKL	0	0	0	0	0	0	0	0	0.321374	0	0.373901	0.374153	10	no
AMRAGVSEGYEPDKL	0	6.78683	0	0	0	0	0	0	0	0	0.373901	0.374153	-10	no
ASHPIHSGTYLCGGKPTRGIRALDKL	0	0	0	0	0	0	0	0	0.160687	0	0.373901	0.374153	10	no
ASRPSHSGTYLCGGKPPRGIRGLDKL	0	0	0	0	0	0	0	0	0.482062	0	0.373901	0.374153	10	no
AMYHRILRVAHRRDTSLTDKL	0	0.188523	0	0	0	0	0	0	0	0	0.373901	0.374153	-10	no
ATYYCTSEMGADGEGPATDKL	0	0	0	0	0	0	0	0	0.160687	0	0.373901	0.374153	10	no
APGPSIGGTLATDKL	0	0	0	0	0	1.1996	0	0	0	0	0.373901	0.374153	10	no
AEYHCILRVTYRRDTSLTDKL	0	0.754092	0	0	0	0	0	0	0	0	0.373901	0.374153	-10	no
ARMERAEMAYIVGGIRADDKL	0	0	0	0	0	0	0	0.194252	0	0	0.373901	0.374153	10	no
ALVERDRRDTATDKL	0	0	0	0	0	0	0	0.194252	0	0	0.373901	0.374153	10	no
ASGSLIRHIKWDTTDKL	0	0	0	0	0	0	0	0.582755	0	0	0.373901	0.374153	10	no
ASQPSHSGTYLCGGKIWHARRAHTENL	0	0	0.196443	0	0	0	0	0	0	0	0.373901	0.374153	-10	no
AISEGHELPTL	0	0	0	0	0	0.199933	0	0	0	0	0.373901	0.374153	10	no
ALMGRGFGGIRATGKL	0	0	0	0	0	0	0	0	0.482062	0	0.373901	0.374153	10	no
ATFKGHIGDPAADNL	0	0	0	0	0	0	0	0.582755	0	0	0.373901	0.374153	10	no
ATFEGHIGDSATDKL	0	0	0	0	0	0	0	1.16551	0	0	0.373901	0.374153	10	no
AKSFSLEISDSQLGMLRRISVLSGSPRGIYPRRDTATDKL	0	0	0	0	0.437597	0	0	0	0	0	0.373901	0.374153	-10	no
ALPELYGIYGRRGNSWDTRQMF	0	0	0	0	0	0	0	0	0	0.299856	0.373901	0.374153	10	no
ALSEPPLIGGITDNL	0	0	0	0	0	0.199933	0	0	0	0	0.373901	0.374153	10	no
ASQPSHSGTYPCGGKPPRGIRALTKL	0	0	0	0	0	0	0	0	0.160687	0	0.373901	0.374153	10	no
ALSEPHWLSSEGFNKL	0	0	0	0	0.218798	0	0	0	0	0	0.373901	0.374153	-10	no
ALSQREAYRRDNSWDTRQMF	0	0	0.785771	0	0	0	0	0	0	0	0.373901	0.374153	-10	no
AQPEDSGKYFCSLSELYGIYGRRGSSWDTRQMF	0	0	0	0	0	0	0	0	0	0.149928	0.373901	0.374153	10	no
ASGSPIWHIGGLGGHDKL	0	0	0	0	0	0.199933	0	0	0	0	0.373901	0.374153	10	no
AMEHKAHIEGYELTDKL	0	0	0	0	0	0.199933	0	0	0	0	0.373901	0.374153	10	no
ALMERGGTPKSRRDTANDKL	0	0	0	0	0.437597	0	0	0	0	0	0.373901	0.374153	-10	no
ASETGAYGEVPATDKL	0	0	0	0	0	0	0	0	0.160687	0	0.373901	0.374153	10	no
APSELTWHIGGIRASTDKL	0	0	0	0	0.218798	0	0	0	0	0	0.373901	0.374153	-10	no
ALSEPPHIGGITNKL	0	0	0	0	0	9.1969	0	0	0	0	0.373901	0.374153	10	no
ALQPDDSGKYFCGLWGLGGYSYRRDSGDKL	0.226143	0	0	0	0	0	0	0	0	0	0.373901	0.374153	-10	no
APSELRGIQHIGGSTDKL	0	0	0	0	0	0	0	0	0	0.299856	0.373901	0.374153	10	no
ALMERSMPPHRRDTRIDKL	0	0	0	0	0	0	0.535331	0	0	0	0.373901	0.374153	10	no
ALMGIRATDML	0	0	0.196443	0	0	0	0	0	0	0	0.373901	0.374153	-10	no
ALSELRGIHYIGGSTDEL	0	0	0	0	0	0	0	0	0	0.149928	0.373901	0.374153	10	no
AEMGEYGEGPATDKL	0	0	0	0	0	0	0	0	0.482062	0	0.373901	0.374153	10	no
AIAEGHELPKL	0	0	0	0	0	0.199933	0	0	0	0	0.373901	0.374153	10	no
ASQPSHSGTYLCGGKPPRGIRAIHKL	0	0	0	0	0	0	0	0	1.12481	0	0.373901	0.374153	10	no
AMIEDGIYEGYEADKL	0	0	0	0	0.218798	0	0	0	0	0	0.373901	0.374153	-10	no
ASQHSHSGTYLCGGKPPRGIRALDRL	0	0	0	0	0	0	0	0	0.160687	0	0.373901	0.374153	10	no
ALMERAEMAYIVEGIRATDKL	0	0	0	0	0	0	0	0.388503	0	0	0.373901	0.374153	10	no
ALSELYIVIGGIRATDKL	0	0	0	0	0	0.199933	0	0	0	0	0.373901	0.374153	10	no
AVVYHCILRVAYRRDTGLTDKL	0	2.4508	0	0	0	0	0	0	0	0	0.373901	0.374153	-10	no
ASQPSHSGTYLCGGIPPRGIRALDEL	0	0	0	0	0	0	0	0	0.321374	0	0.373901	0.374153	10	no
ALSEFTWRLSEGYELGSTNKL	36.1829	0	0	0	0	0	0	0	0	0	0.373901	0.374153	-10	no
ASEMGEYGEGPANDKL	0	0	0	0	0	0	0	0	0.321374	0	0.373901	0.374153	10	no
ATYYRTSGYIGGIRADKL	0	0	0	0	0	0.199933	0	0	0	0	0.373901	0.374153	10	no
AMPIGGIRATGKL	0	0	0	0	0	3.99865	0	0	0	0	0.373901	0.374153	10	no
AREDKL	0	0	0	0.860653	0	0	0	0	0	0	0.373901	0.374153	-10	no
ASQPSHSGTYFGGGKIWHARRAPTDKL	0	0	0.196443	0	0	0	0	0	0	0	0.373901	0.374153	-10	no
ASGYICGCYDKL	0	0	0	0	0	0	0	0	0	0.149928	0.373901	0.374153	10	no
ALMGRAIGGIRATDKL	0	0	0	0	0	0.199933	0	0	0	0	0.373901	0.374153	10	no
AVYHCILRVAYRRGTSFTDKL	0	0.377046	0	0	0	0	0	0	0	0	0.373901	0.374153	-10	no
ALMGRAGGIRATDRL	0	0	0	0	0	0	0.713775	0	0	0	0.373901	0.374153	10	no
ASQPEDSGTYFCVLSELRGRPTDKL	0	0	0	0	0	1.1996	0	0	0	0	0.373901	0.374153	10	no
ALWELGWLIWGYELPDKL	0	0	1.76799	0	0	0	0	0	0	0	0.373901	0.374153	-10	no
ASGYMRAYPLIGVIRNDTDKL	0.226143	0	0	0	0	0	0	0	0	0	0.373901	0.374153	-10	no
ASGTWFSSDVFLSPDKL	0.226143	0	0	0	0	0	0	0	0	0	0.373901	0.374153	-10	no
ALSELYGIYGRKGGSWDTRQMF	0	0	0	0	0	0	0	0	0	0.299856	0.373901	0.374153	10	no
AIMERVRRDKATDKL	0	0	0	0	0	0	0	0.388503	0	0	0.373901	0.374153	10	no
ALMERGVGATRATDKL	0	0	0	0	0	0	0.178444	0	0	0	0.373901	0.374153	10	no
ALSEMAEGYESSTDKL	0	0	0	0	0	0	0	0	0	0.149928	0.373901	0.374153	10	no
ASGYHIGGIRAGTDKL	0	0	0	0	0	73.5752	0.178444	0	0	0	0.372602	0.374153	10	no
ASQPSHSGTSLCGGKSPRGIRALDKL	0	0	0	0	0	0	0	0	0.160687	0	0.373901	0.374153	10	no
ASQPSHSGTNLCGGKIWHARRAPTDKL	0	0	19.2514	0	0	0	0	0	0	0	0.373901	0.374153	-10	no
AKSFSLEISDSQLGMLRRISVLSWSASGDPATDKL	0	0	0	0	0	0	0	0.194252	0	0	0.373901	0.374153	10	no
AWGMGDIGGVPATDKL	0	0	0	0	0	0	0	0	0.160687	0	0.373901	0.374153	10	no
ALLEQGYIGGILPATDKL	0	0	0	0	0.656395	0	0	0	0	0	0.373901	0.374153	-10	no
ASQPSHSGTYLFGGKIWHARRALTDKL	0	0	0.196443	0	0	0	0	0	0	0	0.373901	0.374153	-10	no
AGIIGGTTEAPDKL	0	0	0	0	0	0	0.178444	0	0	0	0.373901	0.374153	10	no
ASKPSHSGTYLCGGKPPRGVRALDKL	0	0	0	0	0	0	0	0	0.321374	0	0.373901	0.374153	10	no
ASGMGAYGEGAGTDKL	0	0	0	0	0	0	0	0	0.160687	0	0.373901	0.374153	10	no
ALMERGGTPTSRSDTGTDKL	0	0	0	0	0.218798	0	0	0	0	0	0.373901	0.374153	-10	no
ASQPSHSGTYLCGGKPPRGLRALDKIVFGQGTQL	0	0	0	0	0	0	0	0	0.160687	0	0.373901	0.374153	10	no
ASEMEAYGARPATDKL	0	0	0	0	0	0	0	0	0.160687	0	0.373901	0.374153	10	no
ASGSTYRRDTYGATDEL	0	0.188523	0	0	0	0	0	0	0	0	0.373901	0.374153	-10	no
ASGYRGISEGYERAGKL	0	0	0	0	0	0	0.892219	0	0	0	0.373901	0.374153	10	no
ALSELYGISGRRGSSWDTRQMIFGTGIEL	0	0	0	0	0	0	0	0	0	0.149928	0.373901	0.374153	10	no
AVYHCIPRVAYRRDTSLTDRL	0	4.9016	0	0	0	0	0	0	0	0	0.373901	0.374153	-10	no
ALMERGGGTPATDKL	0	0	0.589329	0	0	0	0	0	0	0	0.373901	0.374153	-10	no
ALSELRGIHHIGGSPDNL	0	0	0	0	0	0	0	0	0	0.299856	0.373901	0.374153	10	no
ALYHCSLRPIGAAKL	0	0	0	0	0	0.199933	0	0	0	0	0.373901	0.374153	10	no
AIDRSTDEL	0	0	0	0	0	0	0	0	0	0.149928	0.373901	0.374153	10	no
ATGDIGGIRADKL	0	0	0	0	0	11.996	0	0	0	0	0.373901	0.374153	10	no
ANRTFHLVISPVSLEDSDTFKGHIGDPVTDKL	0	0	0	0	0	0	0	0.582755	0	0	0.373901	0.374153	10	no
AVYHCTLRVAYRRDTSFTDKL	0	0.754092	0	0	0	0	0	0	0	0	0.373901	0.374153	-10	no
ANLDKKMQQSSLWIQCSQPSHSCTYLCGGTPPRGIRALDKL	0	0	0	0	0	0	0	0	0.160687	0	0.373901	0.374153	10	no
ALMGRGFGGMRATDKL	0	0	0	0	0	0	0	0	1.12481	0	0.373901	0.374153	10	no
APQPSHSGTYLSGGKPPRGIRALDKL	0	0	0	0	0	0	0	0	0.482062	0	0.373901	0.374153	10	no
ALMKRVRRYTATDKL	0	0	0	0	0	0	0	0.194252	0	0	0.373901	0.374153	10	no
ASGLIGGMPTDKL	0	0	0	0	0	0.199933	0	0	0	0	0.373901	0.374153	10	no
ALSVSEGYEGATDTL	0.226143	0	0	0	17.2851	0	0	0	0	0	0.366949	0.374153	-10	no
ALSELREYGPYIGGTQATDKL	0	0	0	0	0	0.599798	0	0	0	0	0.373901	0.374153	10	no
ARIGPSGVIRAGTDKL	0	0	0	0	0	0.199933	0	0	0	0	0.373901	0.374153	10	no
AVYHCIVRVAYRRDASLTDKL	0	0.377046	0	0	0	0	0	0	0	0	0.373901	0.374153	-10	no
ALMGRAEMAYIVRGIRAADKL	0	0	0	0	0	0	0	0.777007	0	0	0.373901	0.374153	10	no
ASQPSQSGTYLCRGKPPRGIRALDKL	0	0	0	0	0	0	0	0	0.160687	0	0.373901	0.374153	10	no
ALQPDDSGKYFCVLWEPAHRRDTRL	0	0	0	0	0	0	0	0	0	0.899567	0.373901	0.374153	10	no
ASQPSHSGTYPCGGQPPRGIRALDKL	0	0	0	0	0	0	0	0	0.964123	0	0.373901	0.374153	10	no
ALSEMRGIHHIGVSTDKL	0	0	0	0	0	0	0	0	0	0.149928	0.373901	0.374153	10	no
ASGKGAKGGIPATDKL	0	0	0	0	0	0	0	0	0	0.149928	0.373901	0.374153	10	no
ASGYRGLSEGDERSDKL	0	0	0	0	0	0	0.178444	0	0	0	0.373901	0.374153	10	no
AVYHCILKVAYRRDTGLTDKL	0	1.88523	0	0	0	0	0	0	0	0	0.373901	0.374153	-10	no
ALSELYGMYGRRGSSWDTRQVFFGTGIEL	0	0	0	0	0	0	0	0	0	0.599711	0.373901	0.374153	10	no
ASGYIRGIRATDQL	0	0	0	0	0	0.199933	0	0	0	0	0.373901	0.374153	10	no
ALPELYGTYGRRGSSWDTRQMF	0	0	0	0	0	0	0	0	0	0.599711	0.373901	0.374153	10	no
ASAIGAGGEGPAPDKL	0	0	0	0	0	0	0	0	0.160687	0	0.373901	0.374153	10	no
ATFKEHIGGPATDKL	0	0	0	0	0	0	0	0.777007	0	0	0.373901	0.374153	10	no
ASQPEDSVTYFCSLSELREIPTDKL	0	0	0	0	0	0.199933	0	0	0	0	0.373901	0.374153	10	no
ANRTFHLVSSPVSLEDSAAYYCAAGYIGCIRADKL	0	0	0	0	0	0.199933	0	0	0	0	0.373901	0.374153	10	no
ATYFSVLMERRGIRTDKL	0	0	0.196443	0	0	0	0	0	0	0	0.373901	0.374153	-10	no
AVYHSILRLAYRRDTRLTDKL	0	0.188523	0	0	0	0	0	0	0	0	0.373901	0.374153	-10	no
ALSELGHHEATDKL	0	1.50818	0	0	0	0	0	0	0	0	0.373901	0.374153	-10	no
ALMERGGRVRAADKL	0	0	0	0	0	0	0	0	0.160687	0	0.373901	0.374153	10	no
ASEMGEYGEGPAIDKL	0	0	0	0	0	0	0	0	0.642749	0	0.373901	0.374153	10	no
ASQPSHSGTYLCGGKPPRGMRALNKL	0	0	0	0	0	0	0	0	0.482062	0	0.373901	0.374153	10	no
ANRTFRLVISPVRPRGHFGGIGGDKL	0	0	0	0	0	0	0	0.194252	0	0	0.373901	0.374153	10	no
APIGPSGGITTDKL	0	0	0	0	0	0.199933	0	0	0	0	0.373901	0.374153	10	no
ALGPSIGGILATDKL	0	0	0	0	0	47.3841	0	0	0	0	0.373901	0.374153	10	no
ASQPEDSGTYFGTLSELATDKL	0	0	0	0	0	0	0	0	0	0.899567	0.373901	0.374153	10	no
ALMERGGTPTSRRLVFWFHSHL	0	0	0	0	0.218798	0	0	0	0	0	0.373901	0.374153	-10	no
AMRGIRATHKL	0	0	0	0	0	0	0	0	0	0.149928	0.373901	0.374153	10	no
ASGHSGFSEGYERADKL	0	0	0	0	0	0	0.178444	0	0	0	0.373901	0.374153	10	no
ASKYRGLSEGYERADKL	0	0	0	0	0	0	0.535331	0	0	0	0.373901	0.374153	10	no
ALMGRRGIRPDKL	0	0	0.196443	0	0	0	0	0	0	0	0.373901	0.374153	-10	no
AMVGIRATDKL	0	0	0	0	0	0	0	0	0	4.49783	0.373901	0.374153	10	no
ASQPGHSGTYLCGGKLWHARRAPTDKL	0	0	0.196443	0	0	0	0	0	0	0	0.373901	0.374153	-10	no
ALSEFTWRLSEGYELGSTDTL	6.7843	0	0	0	0	0	0	0	0	0	0.373901	0.374153	-10	no
ASEMGAYGEGPVTDEL	0	0	0	0	0	0	0	0	1.12481	0	0.373901	0.374153	10	no
ALWELDDRWDTDKL	0	0	0	0	0	0	0	0	5.94543	0	0.373901	0.374153	10	no
AGTYYCGSDIGGIRATGKL	0	0	0	0	0	0	0	0	0	0.299856	0.373901	0.374153	10	no
ASQPSHSGTYLCGGKPPRGIRALDKPVFGQRTQL	0	0	0	0	0	0	0	0	0.160687	0	0.373901	0.374153	10	no
ARSELGGIHHIGGSTDRL	0	0	0	0	0	0	0	0	0	0.149928	0.373901	0.374153	10	no
ALSELWHPLCFGGIRDSTDRL	0	0.188523	0	0	0	0	0	0	0	0	0.373901	0.374153	-10	no
ASGYISRSYDEL	0	0	0	0	0	0	0	0	0	0.149928	0.373901	0.374153	10	no
AVYHRILRVAYRRDTSLTAKL	0	0.754092	0	0	0	0	0	0	0	0	0.373901	0.374153	-10	no
ALVERGVPPHRRDARTDKL	0	0	0	0	0	0	0.178444	0	0	0	0.373901	0.374153	10	no
ALMERGGAPTSRMDTATDKL	0	0	0	0	0.218798	0	0	0	0	0	0.373901	0.374153	-10	no
AVYHCILSVAYRRDTSLTDRL	0	1.50818	0	0	0	0	0	0	0	0	0.373901	0.374153	-10	no
ALMERASTPTSRRDTDTDKL	0	0	0	0	0.218798	0	0	0	0	0	0.373901	0.374153	-10	no
ASGERHVPHIGGRPTDKL	0	0	0	0	0	0.199933	0	0	0	0	0.373901	0.374153	10	no
ASQPEDSGTYFCTLSELIWHIGGIRASTGKL	0	0	0	0	0.218798	0	0	0	0	0	0.373901	0.374153	-10	no
ALSELYGLYGRRGSSWDPRQMF	0	0	0	0	0	0	0	0	0	0.149928	0.373901	0.374153	10	no
ASQPSHSGIYLCGGKPPRGIRAPDNL	0	0	0	0	0	0	0	0	0.321374	0	0.373901	0.374153	10	no
ARGYRRDISDKL	0	0	0	0	0	2.39919	0	0	0	0	0.373901	0.374153	10	no
ASGYWRPCPLIGGIRHATDKL	0.226143	0	0	0	0	0	0	0	0	0	0.373901	0.374153	-10	no
ATYEGPIGDPATDKL	0	0	0	0	0	0	0	0.194252	0	0	0.373901	0.374153	10	no
ALIERGCPPTSRRDTATDKL	0	0	0	0	0.218798	0	0	0	0	0	0.373901	0.374153	-10	no
ASQPEDSGTCFCTLSELRIGGILPATDKL	0	0	0	0	0.218798	0	0	0	0	0	0.373901	0.374153	-10	no
ASGWPMTGGIRATDKL	0	0	0	0	0	0	0	0	2.41031	0	0.373901	0.374153	10	no
ALMERVGTPTPRRDTATDKL	0	0	0	0	0.437597	0	0	0	0	0	0.373901	0.374153	-10	no
ASQPSHSGTYLCGGKIWHARRVSTDKL	0	0	0.392886	0	0	0	0	0	0	0	0.373901	0.374153	-10	no
ALMERGATPSCGRETRTDKL	0	0	0	0	0.218798	0	0	0	0	0	0.373901	0.374153	-10	no
ASEYMKAYPLIGGMRHATDKL	0.226143	0	0	0	0	0	0	0	0	0	0.373901	0.374153	-10	no
ATYFRGLMERGGGIRATDKL	0	0	0.196443	0	0	0	0	0	0	0	0.373901	0.374153	-10	no
ALSERYGIYGRRESSWDTRQMF	0	0	0	0	0	0	0	0	0	0.149928	0.373901	0.374153	10	no
ALIERGGGIRTTDKL	0	0	0.589329	0	0	0	0	0	0	0	0.373901	0.374153	-10	no
AVHHCILRPIGAVKL	0	0	0	0	0	0.199933	0	0	0	0	0.373901	0.374153	10	no
APYYCDSGYIWGSYDKL	0	0	0	0	0	0	0	0	0	0.149928	0.373901	0.374153	10	no
ASQPSHSGTYLCGGKIWHARRAPTHQL	0	0	0.982214	0	0	0	0	0	0	0	0.373901	0.374153	-10	no
ALMVRDIGGILATDKL	0	0	0	0	0	0.199933	0	0	0	0	0.373901	0.374153	10	no
ALSKLYGIYVRRGSSWDTRQMF	0	0	0	0	0	0	0	0	0	0.149928	0.373901	0.374153	10	no
ARMEPQARATDKL	0	0	0	0	0	0	0	0	5.14199	0	0.373901	0.374153	10	no
ALMVRRGIRADKL	0	0	0.196443	0	0	0	0	0	0	0	0.373901	0.374153	-10	no
ASRPSHSGTYLCGGKILHARRAPTDKL	0	0	0.392886	0	0	0	0	0	0	0	0.373901	0.374153	-10	no
ALMERGMTPHRRDTRIDKL	0	0	0	0	0	0	0.178444	0	0	0	0.373901	0.374153	10	no
APMERAGGIRATVKL	0	0	0	0	0	0	0.356887	0	0	0	0.373901	0.374153	10	no
ATYFCTLMDIGGITTDEL	0	0	0	0	0	0.199933	0	0	0	0	0.373901	0.374153	10	no
ATYFCVLMERGGTPTSRSDTATDKL	0	0	0	0	0.218798	0	0	0	0	0	0.373901	0.374153	-10	no
ASGYMRAYLLIRGIRHATDKL	0.67843	0	0	0	0	0	0	0	0	0	0.373901	0.374153	-10	no
ALMERAEMVYSVGGIRAADKL	0	0	0	0	0	0	0	0.194252	0	0	0.373901	0.374153	10	no
ALMERGGGMQATNKL	0	0	0.196443	0	0	0	0	0	0	0	0.373901	0.374153	-10	no
ALWEPTWHISPEGYEADRL	0	0	0	0	0.218798	0	0	0	0	0	0.373901	0.374153	-10	no
ASGCMRAYPLIGGTRHATDKL	2.48758	0	0	0	0	0	0	0	0	0	0.373901	0.374153	-10	no
ALMERGLPPHRRYPRTDKL	0	0	0	0	0	0	0.178444	0	0	0	0.373901	0.374153	10	no
ALYHCILRVAYRRDTSSTDKL	0	0.188523	0	0	0	0	0	0	0	0	0.373901	0.374153	-10	no
ALSEPSGGMRVTDKL	0	0	0	0	0	0	0.178444	0	0	0	0.373901	0.374153	10	no
ALPEPHWLSSEGYHRL	0	0	0	0	0.218798	0	0	0	0	0	0.373901	0.374153	-10	no
ALSELWHPLYVGGIRGSTDKL	0	0.377046	0	0	0	0	0	0	0	0	0.373901	0.374153	-10	no
ALMERGGITTSRRDTATDKL	0	0	0	0	0.437597	0	0	0	0	0	0.373901	0.374153	-10	no
AVYHCILRVAYRRDTGLTGKL	0	8.67206	0	0	0	0	0	0	0	0	0.373901	0.374153	-10	no
ATYFCSLMERAEMAYIVGGIRAVDKL	0	0	0	0	0	0	0	0.194252	0	0	0.373901	0.374153	10	no
ASGERQIPHIGGMPTDKL	0	0	0	0	0	0.199933	0	0	0	0	0.373901	0.374153	10	no
ATYYCGSGYIWGAYDKL	0	0	0	0	0	0	0	0	0	1.94906	0.373901	0.374153	10	no
ANLDKKMQQSSLWIQGSQPSHSGTYLCGGKPPRGIRARDKL	0	0	0	0	0	0	0	0	0.160687	0	0.373901	0.374153	10	no
ALMERGVGLRATDKL	0	0	0.196443	0	0	0	0	0	0	0	0.373901	0.374153	-10	no
ATNYCDSGYIWGSYDKL	0	0	0	0	0	0	0	0	0	0.149928	0.373901	0.374153	10	no
ASRYIWGSYAKL	0	0	0	0	0	0	0	0	0	0.299856	0.373901	0.374153	10	no
ALMERAEMAYIGGWLRAADKL	0	0	0	0	0	0	0	0.194252	0	0	0.373901	0.374153	10	no
ATFEGLIGDPATDKL	0	0	0	0	0	0	0	2.91377	0	0	0.373901	0.374153	10	no
APGYRGLSAGYERADKL	0	0	0	0	0	0	0.356887	0	0	0	0.373901	0.374153	10	no
ASVYHIGGIRTDKL	0	0	0	0	0	0.199933	0	0	0	0	0.373901	0.374153	10	no
APGYIGGMRADKL	0	0	0	0	0	0.599798	0	0	0	0	0.373901	0.374153	10	no
ARVGRKPATDKL	0	0	0	0	0	0	0	0.194252	0	0	0.373901	0.374153	10	no
ATYYCTSGSLIWHIKWDATDEL	0	0	0	0	0	0	0	0.194252	0	0	0.373901	0.374153	10	no
ALSELYGIHHVGGSTDKL	0	0	0	0	0	0	0	0	0	0.149928	0.373901	0.374153	10	no
ASVMGAYTSYKRADKL	0	0	0	0	0	0	0	0	0.160687	0	0.373901	0.374153	10	no
ASGEWHIPHIGGISTDKL	0	0	0	0	0	0.199933	0	0	0	0	0.373901	0.374153	10	no
ASGYIGGIQATAKL	0	0	0	0	0	0.199933	0	0	0	0	0.373901	0.374153	10	no
ALIERRGIRATDKL	0	0	0.392886	0	0	0	0	0	0	0	0.373901	0.374153	-10	no
ASGTLIWHIKWDANDKL	0	0	0	0	0	0	0	0.194252	0	0	0.373901	0.374153	10	no
ALWEPTGGYGDKL	0	0	0	0	0	0	0	0	0	0.449783	0.373901	0.374153	10	no
ASGYMRSYPLIGGVRHATDKL	0.452287	0	0	0	0	0	0	0	0	0	0.373901	0.374153	-10	no
ASESIGGIRATDKL	0	0	0	0	0	0.199933	0	0	0	0	0.373901	0.374153	10	no
APWELVGGIRATDKL	0	0	0.196443	0	0	0	0	0	0	0	0.373901	0.374153	-10	no
ATLKGHLGDPATDNL	0	0	0	0	0	0	0	0.194252	0	0	0.373901	0.374153	10	no
ASGTPIWHSGGIRGPDKL	0	0	0	0	0	0.199933	0	0	0	0	0.373901	0.374153	10	no
ASRPSHSGTYPCGGKPPRGIGALDKL	0	0	0	0	0	0	0	0	0.160687	0	0.373901	0.374153	10	no
ASQPSHSGTYLCGGKLWHARSAPPDNL	0	0	0.196443	0	0	0	0	0	0	0	0.373901	0.374153	-10	no
APGERHTGGIRATDKL	0	0	0	0	0	0	0	0	0	0.149928	0.373901	0.374153	10	no
ASPPRHSGTYLCGGKPPRGIRALDKL	0	0	0	0	0	0	0	0	0.321374	0	0.373901	0.374153	10	no
ASQPSHSDTYLCGGTPPRGIRALDKL	0	0	0	0	0	0	0	0	0.482062	0	0.373901	0.374153	10	no
ALTEHGGGIRATDKL	0	0	0.589329	0	0	0	0	0	0	0	0.373901	0.374153	-10	no
ASGKGADGVGPATDKL	0	0	0	0	0	0	0	0	0.160687	0	0.373901	0.374153	10	no
AAHIGGIRAPDKL	0	0	0	0	0	0	0.535331	0	0	0	0.373901	0.374153	10	no
ASGTWLSSEGFLSPAQL	0.226143	0	0	0	0	0	0	0	0	0	0.373901	0.374153	-10	no
ALSDRGIYGGIGGILRVADRL	0	0	0	2.00819	0	0	0	0	0	0	0.373901	0.374153	-10	no
ALMERAGMAYSVGGIRAADKL	0	0	0	0	0	0	0	0.582755	0	0	0.373901	0.374153	10	no
ASGYIEEMRADKL	0	0	0	0	0	0.199933	0	0	0	0	0.373901	0.374153	10	no
AMERGMPPHRRDTRTDKL	0	0	0	0	0	0	0.178444	0	0	0	0.373901	0.374153	10	no
ASQPSHSGTYLCGGKLLRGIRALDKL	0	0	0	0	0	0	0	0	0.321374	0	0.373901	0.374153	10	no
ATYFCVLMERGGTPTSRRDTPTDKL	0	0	0	0	0.437597	0	0	0	0	0	0.373901	0.374153	-10	no
ALMDRQGIRTDKL	0	0	0.392886	0	0	0	0	0	0	0	0.373901	0.374153	-10	no
AKYFCVLMERVRRDTATDKL	0	0	0	0	0	0	0	0.194252	0	0	0.373901	0.374153	10	no
ALMERSMPPHRRGTRTDKL	0	0	0	0	0	0	3.56887	0	0	0	0.373901	0.374153	10	no
ASRPSHSGTYLCGGNPPRGIRVLDKL	0	0	0	0	0	0	0	0	0.160687	0	0.373901	0.374153	10	no
ALRDDGIYEGYETDKL	0	0	0	0	0.218798	0	0	0	0	0	0.373901	0.374153	-10	no
AMREDGLYEGYETDKL	0	0	0	0	14.4407	0	0	0	0	0	0.373901	0.374153	-10	no
ALMEHDHKL	0	0	0	0.286884	0	0	0	0	0	0	0.373901	0.374153	-10	no
AVYHCMLRVAYRRDKSLTDKL	0	0.188523	0	0	0	0	0	0	0	0	0.373901	0.374153	-10	no
AMDRAPDKL	0	0	0	0	0	0	0	0	0	0.149928	0.373901	0.374153	10	no
ATYYCTPRPSGADKL	0	0	0	0	0	0.199933	0	0	0	0	0.373901	0.374153	10	no
ASGYLIWHIKGDATDKL	0	0	0	0	0	0	0	0.194252	0	0	0.373901	0.374153	10	no
ATFVGPSSYPSGGIRAGTDKL	0	0	0	0	0	0.199933	0	0	0	0	0.373901	0.374153	10	no
ALMERVEMAYIVGGTRAADKL	0	0	0	0	0	0	0	0.388503	0	0	0.373901	0.374153	10	no
ALMERGRPPHRRNTRTDKL	0	0	0	0	0	0	0.178444	0	0	0	0.373901	0.374153	10	no
ALMDIGANKL	0	0	0	0	0	0.199933	0	0	0	0	0.373901	0.374153	10	no
ASGSIIWPIKWDATDKL	0	0	0	0	0	0	0	0.194252	0	0	0.373901	0.374153	10	no
ALTERAEMAYIVRGIRAADKL	0	0	0	0	0	0	0	0.194252	0	0	0.373901	0.374153	10	no
ALSEPPHIGGIRGPDKL	0	0	0	0	0	12.5958	0	0	0	0	0.373901	0.374153	10	no
ASGYMRAYPLIEGIRHATHKL	0.226143	0	0	0	0	0	0	0	0	0	0.373901	0.374153	-10	no
ASGSPIWRIGGILATDKL	0	0	0	0	0	0.199933	0	0	0	0	0.373901	0.374153	10	no
ASGQWLSSEGFLSPDKL	0.226143	0	0	0	0	0	0	0	0	0	0.373901	0.374153	-10	no
ALWELVAYRRVPAADNL	0.67843	0	0.785771	0	0	0	0	0	0	0	0.179334	0.374153	-10	no
ASGPIEGIRATDKL	0	0	0	0	0	0.199933	0	0	0	0	0.373901	0.374153	10	no
AWEMGAYGGGPATDKL	0	0	0	0	0	0	0	0	1.2855	0	0.373901	0.374153	10	no
AVYHCILRVAFRRDTSLTNKL	0	0.188523	0	0	0	0	0	0	0	0	0.373901	0.374153	-10	no
ALMERDIGGLRGTDKL	0	0	0	0	0	0.199933	0	0	0	0	0.373901	0.374153	10	no
ALMGHRGIRTDKL	0	0	1.57154	0	0	0	0	0	0	0	0.373901	0.374153	-10	no
ALMERDIGGIRANKL	0	0	0	0	0	0.599798	0	0	0	0	0.373901	0.374153	10	no
ALWELAAYRRDTGKL	0	0	0	0	0	7.59744	0	0	0	0	0.373901	0.374153	10	no
ALSDRSIYGGIGGILQVTDKL	0	0	0	12.9098	0	0	0	0	0	0	0.373901	0.374153	-10	no
ALMERAGGIRGTDNL	0	0	0	0	0	0	0.178444	0	0	0	0.373901	0.374153	10	no
ALLELRGMHHIGGSADKL	0	0	0	0	0	0	0	0	0	0.149928	0.373901	0.374153	10	no
ASQPSYSGTYLFGGKPPRGIRALDKL	0	0	0	0	0	0	0	0	0.160687	0	0.373901	0.374153	10	no
ALIGGIRHATDKL	2.48758	0	0	0	0	0	0	0	0	0	0.373901	0.374153	-10	no
ASGAWLSSEGFPSPDKL	3.61829	0	0	0	0	0	0	0	0	0	0.373901	0.374153	-10	no
ASGYMRACPLIVGIRHATDKL	0.226143	0	0	0	0	0	0	0	0	0	0.373901	0.374153	-10	no
AVMERGVPPHRRDTRTDKL	0	0	0	0	0	0	0.178444	0	0	0	0.373901	0.374153	10	no
AVWELGWHIWGYEVADKL	0	0	0.196443	0	0	0	0	0	0	0	0.373901	0.374153	-10	no
ALSELSGGIRVNDKL	0	0	0	0	0	0	3.39043	0	0	0	0.373901	0.374153	10	no
ALMERGGRIRDTDKL	0	0	0.196443	0	0	0	0	0	0	0	0.373901	0.374153	-10	no
ALSELRIGGILGPTDKL	0	0	0	0	3.50077	0	0	0	0	0	0.373901	0.374153	-10	no
AMGGIRATVKL	0	0	0	0	0	0	0	0	0	4.04805	0.373901	0.374153	10	no
ASGYVRAYPLTGGIRHATDKL	2.71372	0	0	0	0	0	0	0	0	0	0.373901	0.374153	-10	no
ALMERAEMAYIIGGIRVADKL	0	0	0	0	0	0	0	1.35976	0	0	0.373901	0.374153	10	no
ALMDRDARL	0	0	0	0.286884	0	0	0	0	0	0	0.373901	0.374153	-10	no
ASGYMRTYPLIGGIWHATDKL	0.452287	0	0	0	0	0	0	0	0	0	0.373901	0.374153	-10	no
ALSGIIGGTAEAIDKL	0	0	0	0	0	0	0.178444	0	0	0	0.373901	0.374153	10	no
APSEFTWRLSEGYELGSTDKL	144.053	0	0	0	0	0	0	0	0	0	0.373901	0.374153	-10	no
ALLERPWGIPLDKL	0	0	0	0	0	14.3952	0	0	0	0	0.373901	0.374153	10	no
ALMVRRCPPPGRAPWADKL	0	0	0	0	0	0	0.178444	0	0	0	0.373901	0.374153	10	no
ALLERGGSLTSRRYTATDKL	0	0	0	0	0.218798	0	0	0	0	0	0.373901	0.374153	-10	no
AVYHFILTPIGADKL	0	0	0	0	0	0.399865	0	0	0	0	0.373901	0.374153	10	no
AVYLCILRVAYRRDTSLTNKL	0	0.377046	0	0	0	0	0	0	0	0	0.373901	0.374153	-10	no
ALMGRGMPPHRRGTRTDKL	0	0	0	0	0	0	2.8551	0	0	0	0.373901	0.374153	10	no
ALSELYGIYGRRGSSSDTRQML	0	0	0	0	0	0	0	0	0	0.299856	0.373901	0.374153	10	no
ATYFCSRMERGGCPTSRSDTATDKL	0	0	0	0	0.218798	0	0	0	0	0	0.373901	0.374153	-10	no
ALMERGGTTISRRDTATDKL	0	0	0	0	0.218798	0	0	0	0	0	0.373901	0.374153	-10	no
AIRPREHFGGIGGDKL	0	0	0	0	0	0	0	0.194252	0	0	0.373901	0.374153	10	no
ALMERAEMAHIVGGIQAADKL	0	0	0	0	0	0	0	0.388503	0	0	0.373901	0.374153	10	no
ASERWGYGEGPAPAKL	0	0	0	0	0	0	0	0	0.160687	0	0.373901	0.374153	10	no
ALWELVAYRRVPAGDKL	0	0	0.196443	0	0	0	0	0	0	0	0.373901	0.374153	-10	no
ALRERAEMAYIVGGIRAVDKL	0	0	0	0	0	0	0	0.194252	0	0	0.373901	0.374153	10	no
ALSVSEGYIGGIRGPTDKL	0	0	0	0	0.218798	0	0	0	0	0	0.373901	0.374153	-10	no
ARGGTPTSRRDMATDKL	0	0	0	0	0.218798	0	0	0	0	0	0.373901	0.374153	-10	no
AVYHCILRVAYRRDMSLTEKL	0	0.188523	0	0	0	0	0	0	0	0	0.373901	0.374153	-10	no
ALMERGGTPYIPEGYEGATDKL	0	0	0	0	0.218798	0	0	0	0	0	0.373901	0.374153	-10	no
ASGKRQMGRIRATNKL	0	0	0	0	0	0	0	0	0	0.149928	0.373901	0.374153	10	no
[truncated: 78,141 more rows]
